# Supplementary material for: Identification and Analysis of Biomarkers Associated With Lipid Metabolism and Ferroptosis in Ulcerative Colitis
Source: J Immunol Res. 2026 May 13;2026:9283449. doi: 10.1155/jimr/9283449 (PMC13169151; doi:10.1155/jimr/9283449)
Supplement: Supplementary file 1 — Supporting Information Table S1: 882 LMRG functional groups. Table S2: 88 FRGs. Table S3–S4: GO and KEGG enrichment pathways of candidate genes. Table S5–S6: GSEA enrichment pathways of ACSL4 and PTGS2. Table S7: Correlation p‐values and coefficients between biomarkers and differential immune cells. Table S8: miRNA–lncRNA pairs associated with biomarkers. Table S9: Drugs related to UC and biomarkers. Table S10: Ct value and RQ value of ACSL4. Table S11: Ct value and RQ value of PTGS2. [file JIMR-2026-9283449-s001.zip]

Archive with 11 entries (11 files):
- Table S11 Ct value and RQ value of PTGS2.xlsx
- Table S1-882 LMRGs(new).xlsx
- Table S2-88 FRGs.xlsx
- Table S3-GO  enrichment terms of candidate genes.xlsx
- Table S4-KEGG enrichment pathways of candidate genes.xlsx
- Table S5-GSEA enrichment pathways of ACSL4.xlsx
- Table S6-GSEA enrichment pathways of PTGS2.xlsx
- Table S7-Correlation P-values and coefficients between biomarkers and differential immune cells.xlsx
- Table S8-miRNA-lncRNA pairs associated with biomarkers.xlsx
- Table S9-Drugs related to UC and biomarkers.xlsx
- Table S10 Ct value and RQ value of ACSL4.xlsx
