# Supplementary material for: Identification and Analysis of Biomarkers Associated With Lipid Metabolism and Ferroptosis in Ulcerative Colitis
Source: J Immunol Res. 2026 May 13;2026:9283449. doi: 10.1155/jimr/9283449 (PMC13169151; doi:10.1155/jimr/9283449)
Supplement: Supplementary file 1 — Supporting Information Table S1: 882 LMRG functional groups. Table S2: 88 FRGs. Table S3–S4: GO and KEGG enrichment pathways of candidate genes. Table S5–S6: GSEA enrichment pathways of ACSL4 and PTGS2. Table S7: Correlation p‐values and coefficients between biomarkers and differential immune cells. Table S8: miRNA–lncRNA pairs associated with biomarkers. Table S9: Drugs related to UC and biomarkers. Table S10: Ct value and RQ value of ACSL4. Table S11: Ct value and RQ value of PTGS2. [file JIMR-2026-9283449-s001.zip › Table S11 Ct value and RQ value of PTGS2.xlsx]

## Sheet: Sheet1
SAMPLE	the average Ct value of the target gene	the average Ct value of the housekeeping gene	2-△△ct
CONTROL 1	33.755	23.8383	1
CONTROL 2	34.3569	22.8651	0.335623
CONTROL 3	36.7203	21.0393	0.018398
CONTROL 4	33.8515	17.488	0.011464
CONTROL 5	33.9898	23.6733	0.757979
UC 1	31.3626	23.5236	4.22157
UC 2	34.7741	21.6712	0.109861
UC 3	31.4789	24.3049	6.69333
UC 4	34.0105	24.9114	1.76252
UC 5	33.8209	24.0245	1.08702
UC 6	24.1017	16.9196	6.65611
UC 7	25.2385	17.2921	3.91854
UC 8	22.8369	16.707	13.8017
UC 9	22.7748	16.5285	12.733
UC 10	26.3866	16.4141	0.962075
