# Supplementary material for: Identification and Analysis of Biomarkers Associated With Lipid Metabolism and Ferroptosis in Ulcerative Colitis
Source: J Immunol Res. 2026 May 13;2026:9283449. doi: 10.1155/jimr/9283449 (PMC13169151; doi:10.1155/jimr/9283449)
Supplement: Supplementary file 1 — Supporting Information Table S1: 882 LMRG functional groups. Table S2: 88 FRGs. Table S3–S4: GO and KEGG enrichment pathways of candidate genes. Table S5–S6: GSEA enrichment pathways of ACSL4 and PTGS2. Table S7: Correlation p‐values and coefficients between biomarkers and differential immune cells. Table S8: miRNA–lncRNA pairs associated with biomarkers. Table S9: Drugs related to UC and biomarkers. Table S10: Ct value and RQ value of ACSL4. Table S11: Ct value and RQ value of PTGS2. [file JIMR-2026-9283449-s001.zip › Table S1-882 LMRGs(new).xlsx]

## Sheet: Sheet1
Function_subgroup	gene
Ceramide_and_sphingolipid_metabolism	ASAH1/ASAH2/CERK/CERS1/CERS2/CERS3/CERS4/CERS5/CERS6/DEGS1/DEGS2/SGMS1/SGMS2/SMPD1/SMPD2/SMPD3/SMPD4/SPHK1/SPHK2/SPTLC1/SPTLC2/SPTLC3/UGCG
Cholesterol_metabolism	ABCA1/ABCG2/DHCR24/DHCR7/HMGCL/HMGCLL1/HMGCR/HMGCS1/HMGCS2/LDLRAP1
Eicosanoid_and_oxylipin_metabolism	ALOX12/ALOX12B/ALOX15/ALOX15B/ALOX5/ALOX5AP/ALOXE3/CYP2J2/CYP4A11/CYP4A22/CYP4F11/CYP4F2/CYP4F22/CYP4F3/CYP4F8/PTGS1/PTGS2
Fatty_acid_beta_oxidation	ACAA1/ACAA2/ACAD10/ACAD11/ACADL/ACADM/ACADS/ACADSB/ACADVL/ACOX1/ACOX2/ACOX3/ACOXL/CPT1A/CPT1B/CPT1C/CPT2/ECHS1/EHHADH/HADH/HADHA/HADHB
Fatty_acid_synthesis_and_elongation	ACACA/ACACB/ELOVL1/ELOVL2/ELOVL3/ELOVL4/ELOVL5/ELOVL6/ELOVL7/FADS1/FADS2/FASN/SCD/SCD5
Glycerolipid_and_triacylglycerol_metabolism	AGPAT1/AGPAT2/AGPAT3/AGPAT4/AGPAT5/DGAT1/DGAT2/DGAT2L6/GPAM/LPIN1/LPIN2/LPIN3/PLIN1/PLIN2/PLIN3/PNPLA2/PNPLA3/PNPLA4/PNPLA5/PNPLA6/PNPLA7/PNPLA8
Lipid_signaling_and_regulation	INSIG1/INSIG2/NR1H2/NR1H3/NR1H4/PPARA/PPARD/PPARG/PPARGC1A/PPARGC1B/SREBF1/SREBF2
Lipid_transport_and_binding	APOA1/APOA2/APOA5/CD36/FABP1/FABP12/FABP2/FABP3/FABP4/FABP5/FABP6/FABP7/FABP9
Other_lipid_related	A4GALT/AACS/AADAT/ABCB11/ABCB4/ABCC1/ABCC3/ABCD1/ABHD3/ABHD4/ABHD5/ACAT1/ACAT2/ACBD4/ACBD5/ACBD6/ACBD7/ACER1/ACER2/ACER3/ACHE/ACLY/ACO2/ACOT1/ACOT11/ACOT12/ACOT13/ACOT2/ACOT4/ACOT6/ACOT7/ACOT8/ACOT9/ACP6/ACSBG1/ACSBG2/ACSF2/ACSF3/ACSL1/ACSL3/ACSL4/ACSL5/ACSL6/ACSM3/ACSM6/ACSS1/ACSS2/ACSS3/ADH1A/ADH1B/ADH1C/ADH4/ADH5/ADH6/ADH7/ADIPOR2/ADSL/AGK/AGMO/AGPS/AGT/AHR/AKR1B1/AKR1B15/AKR1C1/AKR1C2/AKR1C3/…
Phospholipid_metabolism	CEPT1/CHKA/CHKB/PCYT1A/PCYT1B/PCYT2/PLA1A/PLA2G10/PLA2G12A/PLA2G15/PLA2G1B/PLA2G2A/PLA2G2D/PLA2G2E/PLA2G2F/PLA2G3/PLA2G4A/PLA2G4B/PLA2G4C/PLA2G4D/PLA2G4E/PLA2G4F/PLA2G5/PLA2G6/PLA2R1/PLAAT1/PLAAT2/PLAAT3/PLAAT4/PLAAT5/PLD1/PLD2/PLD3/PLD4/PLD6
