# Supplementary material for: Identification and Analysis of Biomarkers Associated With Lipid Metabolism and Ferroptosis in Ulcerative Colitis
Source: J Immunol Res. 2026 May 13;2026:9283449. doi: 10.1155/jimr/9283449 (PMC13169151; doi:10.1155/jimr/9283449)
Supplement: Supplementary file 1 — Supporting Information Table S1: 882 LMRG functional groups. Table S2: 88 FRGs. Table S3–S4: GO and KEGG enrichment pathways of candidate genes. Table S5–S6: GSEA enrichment pathways of ACSL4 and PTGS2. Table S7: Correlation p‐values and coefficients between biomarkers and differential immune cells. Table S8: miRNA–lncRNA pairs associated with biomarkers. Table S9: Drugs related to UC and biomarkers. Table S10: Ct value and RQ value of ACSL4. Table S11: Ct value and RQ value of PTGS2. [file JIMR-2026-9283449-s001.zip › Table S2-88 FRGs.xlsx]

## Sheet: Table S2-88 FRGs
gene
ABCC1
ACACA
ACO1
ACSF2
ACSL1
ACSL3
ACSL4
ACSL5
ACSL6
AIFM2
AKR1C1
AKR1C2
AKR1C3
ALOX12
ALOX15
ALOX5
ATG5
ATG7
ATP5MC3
BACH1
CARS
CBS
CD44
CHAC1
CISD1
CP
CRYAB
CS
CYBB
DPP4
EMC2
FADS2
FANCD2
FDFT1
FTH1
FTL
FTMT
G6PD
GCLC
GCLM
GLS2
GOT1
GPX4
GSS
HMGCR
HMOX1
HSBP1
HSPB1
IREB2
KEAP1
LPCAT3
MAP1LC3A
MAP1LC3B
MAP1LC3C
MT1G
NCOA4
NFE2L2
NFS1
NOX1
NQO1
NRF2
OTUB1
PCBP1
PCBP2
PEBP1
PGD
PHKG2
PRNP
PROM2
PTGS2
RPL8
SAT1
SAT2
SLC11A2
SLC1A5
SLC39A14
SLC39A8
SLC3A2
SLC40A1
SLC7A11
SQLE
STEAP3
TF
TFRC
TP53
VDAC2
VDAC3
ZEB1
