# Supplementary material for: Identification and Analysis of Biomarkers Associated With Lipid Metabolism and Ferroptosis in Ulcerative Colitis
Source: J Immunol Res. 2026 May 13;2026:9283449. doi: 10.1155/jimr/9283449 (PMC13169151; doi:10.1155/jimr/9283449)
Supplement: Supplementary file 1 — Supporting Information Table S1: 882 LMRG functional groups. Table S2: 88 FRGs. Table S3–S4: GO and KEGG enrichment pathways of candidate genes. Table S5–S6: GSEA enrichment pathways of ACSL4 and PTGS2. Table S7: Correlation p‐values and coefficients between biomarkers and differential immune cells. Table S8: miRNA–lncRNA pairs associated with biomarkers. Table S9: Drugs related to UC and biomarkers. Table S10: Ct value and RQ value of ACSL4. Table S11: Ct value and RQ value of PTGS2. [file JIMR-2026-9283449-s001.zip › Table S3-GO enrichment terms of candidate genes.xlsx]

## Sheet: Table S3-GO  enrichment terms o
	ONTOLOGY	ID	Description	GeneRatio	BgRatio	pvalue	p.adjust	qvalue	geneID	Count	richFactor
GO:0001676	BP	GO:0001676	long-chain fatty acid metabolic process	3/3	110/18870	1.92750843108518e-07	6.22585223240513e-05	8.31872059731499e-06	ACSL4/PTGS2/ACSL1	3	0.272727272727273
GO:0035338	BP	GO:0035338	long-chain fatty-acyl-CoA biosynthetic process	2/3	19/18870	2.87982191685195e-06	0.000465091239571589	6.21435255741735e-05	ACSL4/ACSL1	2	1.05263157894737
GO:0035336	BP	GO:0035336	long-chain fatty-acyl-CoA metabolic process	2/3	25/18870	5.05124742124528e-06	0.000477195476748198	6.37608425832691e-05	ACSL4/ACSL1	2	0.8
GO:0046949	BP	GO:0046949	fatty-acyl-CoA biosynthetic process	2/3	27/18870	5.90954150771763e-06	0.000477195476748198	6.37608425832691e-05	ACSL4/ACSL1	2	0.740740740740741
GO:0006631	BP	GO:0006631	fatty acid metabolic process	3/3	401/18870	9.52643936197441e-06	0.000615407982783547	8.22282134402002e-05	ACSL4/PTGS2/ACSL1	3	0.0748129675810474
GO:0035337	BP	GO:0035337	fatty-acyl-CoA metabolic process	2/3	40/18870	1.31262770429152e-05	0.000690720455138827	9.22911476639788e-05	ACSL4/ACSL1	2	0.5
GO:0035384	BP	GO:0035384	thioester biosynthetic process	2/3	47/18870	1.81871682580809e-05	0.000690720455138827	9.22911476639788e-05	ACSL4/ACSL1	2	0.425531914893617
GO:0071616	BP	GO:0071616	acyl-CoA biosynthetic process	2/3	47/18870	1.81871682580809e-05	0.000690720455138827	9.22911476639788e-05	ACSL4/ACSL1	2	0.425531914893617
GO:1901570	BP	GO:1901570	fatty acid derivative biosynthetic process	2/3	52/18870	2.23051968697972e-05	0.000690720455138827	9.22911476639788e-05	ACSL4/ACSL1	2	0.384615384615385
GO:0070542	BP	GO:0070542	response to fatty acid	2/3	56/18870	2.59013120712918e-05	0.000690720455138827	9.22911476639788e-05	PTGS2/ACSL1	2	0.357142857142857
GO:0033866	BP	GO:0033866	nucleoside bisphosphate biosynthetic process	2/3	58/18870	2.77998944792717e-05	0.000690720455138827	9.22911476639788e-05	ACSL4/ACSL1	2	0.344827586206897
GO:0034030	BP	GO:0034030	ribonucleoside bisphosphate biosynthetic process	2/3	58/18870	2.77998944792717e-05	0.000690720455138827	9.22911476639788e-05	ACSL4/ACSL1	2	0.344827586206897
GO:0034033	BP	GO:0034033	purine nucleoside bisphosphate biosynthetic process	2/3	58/18870	2.77998944792717e-05	0.000690720455138827	9.22911476639788e-05	ACSL4/ACSL1	2	0.344827586206897
GO:1901568	BP	GO:1901568	fatty acid derivative metabolic process	2/3	78/18870	5.04682224342379e-05	0.00116437398901849	0.000155578730812312	ACSL4/ACSL1	2	0.256410256410256
GO:0006637	BP	GO:0006637	acyl-CoA metabolic process	2/3	96/18870	7.65861920976344e-05	0.001546083752971	0.00020658117605283	ACSL4/ACSL1	2	0.208333333333333
GO:0035383	BP	GO:0035383	thioester metabolic process	2/3	96/18870	7.65861920976344e-05	0.001546083752971	0.00020658117605283	ACSL4/ACSL1	2	0.208333333333333
GO:0015908	BP	GO:0015908	fatty acid transport	2/3	116/18870	0.000111944673975755	0.00209997026525395	0.000280589150644979	PTGS2/ACSL1	2	0.172413793103448
GO:0033865	BP	GO:0033865	nucleoside bisphosphate metabolic process	2/3	125/18870	0.000130029118591576	0.00209997026525395	0.000280589150644979	ACSL4/ACSL1	2	0.16
GO:0033875	BP	GO:0033875	ribonucleoside bisphosphate metabolic process	2/3	125/18870	0.000130029118591576	0.00209997026525395	0.000280589150644979	ACSL4/ACSL1	2	0.16
GO:0034032	BP	GO:0034032	purine nucleoside bisphosphate metabolic process	2/3	125/18870	0.000130029118591576	0.00209997026525395	0.000280589150644979	ACSL4/ACSL1	2	0.16
GO:0007584	BP	GO:0007584	response to nutrient	2/3	155/18870	0.000200031657447772	0.00307667739788716	0.000411092629341286	PTGS2/ACSL1	2	0.129032258064516
GO:0044272	BP	GO:0044272	sulfur compound biosynthetic process	2/3	161/18870	0.000215823928185609	0.00316868767290689	0.000423386653378467	ACSL4/ACSL1	2	0.124223602484472
GO:0015718	BP	GO:0015718	monocarboxylic acid transport	2/3	179/18870	0.000266777321514613	0.00372147371869466	0.000497247588289004	PTGS2/ACSL1	2	0.111731843575419
GO:0001659	BP	GO:0001659	temperature homeostasis	2/3	183/18870	0.000278828127089355	0.00372147371869466	0.000497247588289004	PTGS2/ACSL1	2	0.109289617486339
GO:0007565	BP	GO:0007565	female pregnancy	2/3	186/18870	0.000288039761508874	0.00372147371869466	0.000497247588289004	ACSL4/PTGS2	2	0.10752688172043
GO:0044703	BP	GO:0044703	multi-organism reproductive process	2/3	206/18870	0.000353248098723434	0.00438842830337189	0.000586363240795984	ACSL4/PTGS2	2	0.0970873786407767
GO:0009152	BP	GO:0009152	purine ribonucleotide biosynthetic process	2/3	213/18870	0.000377629581739303	0.00447961677151388	0.000598547458471791	ACSL4/ACSL1	2	0.0938967136150235
GO:0044706	BP	GO:0044706	multi-multicellular organism process	2/3	216/18870	0.000388325912081699	0.00447961677151388	0.000598547458471791	ACSL4/PTGS2	2	0.0925925925925926
GO:0009260	BP	GO:0009260	ribonucleotide biosynthetic process	2/3	228/18870	0.000432592794560614	0.00481818871183028	0.000643786010053908	ACSL4/ACSL1	2	0.087719298245614
GO:0046390	BP	GO:0046390	ribose phosphate biosynthetic process	2/3	235/18870	0.000459508980635967	0.00494738002484724	0.000661048007230689	ACSL4/ACSL1	2	0.0851063829787234
GO:0006164	BP	GO:0006164	purine nucleotide biosynthetic process	2/3	258/18870	0.000553614048757978	0.00576830121770409	0.000770736027133347	ACSL4/ACSL1	2	0.0775193798449612
GO:0072522	BP	GO:0072522	purine-containing compound biosynthetic process	2/3	267/18870	0.000592799437777039	0.00598356932506199	0.00079949924173877	ACSL4/ACSL1	2	0.0749063670411985
GO:0009165	BP	GO:0009165	nucleotide biosynthetic process	2/3	295/18870	0.000723186471695634	0.00696340572962754	0.000930420840523803	ACSL4/ACSL1	2	0.0677966101694915
GO:1901293	BP	GO:1901293	nucleoside phosphate biosynthetic process	2/3	297/18870	0.000732990076802899	0.00696340572962754	0.000930420840523803	ACSL4/ACSL1	2	0.0673400673400673
GO:0051222	BP	GO:0051222	positive regulation of protein transport	2/3	308/18870	0.000788076578000571	0.00727282099126242	0.000971763599940554	ACSL4/PTGS2	2	0.0649350649350649
GO:0006790	BP	GO:0006790	sulfur compound metabolic process	2/3	317/18870	0.000834614712379662	0.00748834866940641	0.00100056149729726	ACSL4/ACSL1	2	0.0630914826498423
GO:1904951	BP	GO:1904951	positive regulation of establishment of protein localization	2/3	324/18870	0.000871723163282882	0.00760990761460462	0.00101680368974675	ACSL4/PTGS2	2	0.0617283950617284
GO:0046942	BP	GO:0046942	carboxylic acid transport	2/3	351/18870	0.00102232016864998	0.00851498576637008	0.00113773640678238	PTGS2/ACSL1	2	0.056980056980057
GO:0015849	BP	GO:0015849	organic acid transport	2/3	352/18870	0.00102812521637286	0.00851498576637008	0.00113773640678238	PTGS2/ACSL1	2	0.0568181818181818
GO:0009150	BP	GO:0009150	purine ribonucleotide metabolic process	2/3	365/18870	0.00110506659088314	0.00892341272138136	0.00119230869016339	ACSL4/ACSL1	2	0.0547945205479452
GO:0009259	BP	GO:0009259	ribonucleotide metabolic process	2/3	385/18870	0.00122878289162005	0.00968041156081159	0.00129345567538952	ACSL4/ACSL1	2	0.051948051948052
GO:0019693	BP	GO:0019693	ribose phosphate metabolic process	2/3	393/18870	0.00128008072325716	0.0098444303240967	0.00131537116926174	ACSL4/ACSL1	2	0.0508905852417303
GO:0009410	BP	GO:0009410	response to xenobiotic stimulus	2/3	434/18870	0.00155918604109886	0.0114038298791077	0.00152373154649965	PTGS2/ACSL1	2	0.0460829493087558
GO:0008627	BP	GO:0008627	intrinsic apoptotic signaling pathway in response to osmotic stress	1/3	10/18870	0.00158906692305127	0.0114038298791077	0.00152373154649965	PTGS2	1	1
GO:0015911	BP	GO:0015911	long-chain fatty acid import across plasma membrane	1/3	10/18870	0.00158906692305127	0.0114038298791077	0.00152373154649965	ACSL1	1	1
GO:0015711	BP	GO:0015711	organic anion transport	2/3	443/18870	0.00162407484346426	0.0114038298791077	0.00152373154649965	PTGS2/ACSL1	2	0.0451467268623025
GO:0006869	BP	GO:0006869	lipid transport	2/3	453/18870	0.00169769931552479	0.0114531159722681	0.00153031694594425	PTGS2/ACSL1	2	0.0441501103752759
GO:0001660	BP	GO:0001660	fever generation	1/3	11/18870	0.00174788096330725	0.0114531159722681	0.00153031694594425	PTGS2	1	0.909090909090909
GO:0031915	BP	GO:0031915	positive regulation of synaptic plasticity	1/3	11/18870	0.00174788096330725	0.0114531159722681	0.00153031694594425	PTGS2	1	0.909090909090909
GO:0006163	BP	GO:0006163	purine nucleotide metabolic process	2/3	463/18870	0.00177292816908175	0.0114531159722681	0.00153031694594425	ACSL4/ACSL1	2	0.0431965442764579
GO:1903829	BP	GO:1903829	positive regulation of protein localization	2/3	476/18870	0.00187312129160657	0.0115024672637494	0.00153691105691291	ACSL4/PTGS2	2	0.0420168067226891
GO:0031650	BP	GO:0031650	regulation of heat generation	1/3	12/18870	0.00190667816130907	0.0115024672637494	0.00153691105691291	PTGS2	1	0.833333333333333
GO:0023061	BP	GO:0023061	signal release	2/3	484/18870	0.00193612307732907	0.0115024672637494	0.00153691105691291	ACSL4/PTGS2	2	0.0413223140495868
GO:0072521	BP	GO:0072521	purine-containing compound metabolic process	2/3	493/18870	0.00200822315654579	0.0115024672637494	0.00153691105691291	ACSL4/ACSL1	2	0.0405679513184584
GO:0031667	BP	GO:0031667	response to nutrient levels	2/3	495/18870	0.00202442113824646	0.0115024672637494	0.00153691105691291	PTGS2/ACSL1	2	0.0404040404040404
GO:0031392	BP	GO:0031392	regulation of prostaglandin biosynthetic process	1/3	13/18870	0.00206545851794881	0.0115024672637494	0.00153691105691291	PTGS2	1	0.769230769230769
GO:0045986	BP	GO:0045986	negative regulation of smooth muscle contraction	1/3	13/18870	0.00206545851794881	0.0115024672637494	0.00153691105691291	PTGS2	1	0.769230769230769
GO:0106049	BP	GO:0106049	regulation of cellular response to osmotic stress	1/3	13/18870	0.00206545851794881	0.0115024672637494	0.00153691105691291	PTGS2	1	0.769230769230769
GO:2001279	BP	GO:2001279	regulation of unsaturated fatty acid biosynthetic process	1/3	15/18870	0.00238296871071664	0.013045743958669	0.00174311716573385	PTGS2	1	0.666666666666667
GO:0047484	BP	GO:0047484	regulation of response to osmotic stress	1/3	16/18870	0.00254169854863062	0.0134585021509458	0.0017982681707309	PTGS2	1	0.625
GO:0090336	BP	GO:0090336	positive regulation of brown fat cell differentiation	1/3	16/18870	0.00254169854863062	0.0134585021509458	0.0017982681707309	PTGS2	1	0.625
GO:0031649	BP	GO:0031649	heat generation	1/3	17/18870	0.00270041154875522	0.013628639535124	0.00182100120886454	PTGS2	1	0.588235294117647
GO:0032310	BP	GO:0032310	prostaglandin secretion	1/3	17/18870	0.00270041154875522	0.013628639535124	0.00182100120886454	PTGS2	1	0.588235294117647
GO:0044539	BP	GO:0044539	long-chain fatty acid import into cell	1/3	17/18870	0.00270041154875522	0.013628639535124	0.00182100120886454	ACSL1	1	0.588235294117647
GO:0010042	BP	GO:0010042	response to manganese ion	1/3	18/18870	0.00285910771198417	0.0139922998631952	0.00186959196477433	PTGS2	1	0.555555555555556
GO:0071318	BP	GO:0071318	cellular response to ATP	1/3	18/18870	0.00285910771198417	0.0139922998631952	0.00186959196477433	PTGS2	1	0.555555555555556
GO:0140354	BP	GO:0140354	lipid import into cell	1/3	20/18870	0.00317644953132634	0.0150881352738001	0.00201601286043932	ACSL1	1	0.5
GO:1902001	BP	GO:1902001	fatty acid transmembrane transport	1/3	20/18870	0.00317644953132634	0.0150881352738001	0.00201601286043932	ACSL1	1	0.5
GO:0010288	BP	GO:0010288	response to lead ion	1/3	21/18870	0.00333509518922614	0.0153890820874292	0.00205622410162815	PTGS2	1	0.476190476190476
GO:0071498	BP	GO:0071498	cellular response to fluid shear stress	1/3	21/18870	0.00333509518922614	0.0153890820874292	0.00205622410162815	PTGS2	1	0.476190476190476
GO:0045932	BP	GO:0045932	negative regulation of muscle contraction	1/3	23/18870	0.00365233600594739	0.0161603360263152	0.0021592757929898	PTGS2	1	0.434782608695652
GO:0071636	BP	GO:0071636	positive regulation of transforming growth factor beta production	1/3	23/18870	0.00365233600594739	0.0161603360263152	0.0021592757929898	PTGS2	1	0.434782608695652
GO:2000193	BP	GO:2000193	positive regulation of fatty acid transport	1/3	23/18870	0.00365233600594739	0.0161603360263152	0.0021592757929898	ACSL1	1	0.434782608695652
GO:0045723	BP	GO:0045723	positive regulation of fatty acid biosynthetic process	1/3	24/18870	0.0038109311665554	0.0166341995513161	0.00222259143426417	PTGS2	1	0.416666666666667
GO:0042178	BP	GO:0042178	xenobiotic catabolic process	1/3	25/18870	0.00396950949651964	0.0166513190568291	0.00222487887022974	ACSL1	1	0.4
GO:0046697	BP	GO:0046697	decidualization	1/3	25/18870	0.00396950949651964	0.0166513190568291	0.00222487887022974	PTGS2	1	0.4
GO:0090335	BP	GO:0090335	regulation of brown fat cell differentiation	1/3	25/18870	0.00396950949651964	0.0166513190568291	0.00222487887022974	PTGS2	1	0.4
GO:0001963	BP	GO:0001963	synaptic transmission, dopaminergic	1/3	28/18870	0.00444514351147707	0.0179472669275887	0.00239803794698105	PTGS2	1	0.357142857142857
GO:0002675	BP	GO:0002675	positive regulation of acute inflammatory response	1/3	28/18870	0.00444514351147707	0.0179472669275887	0.00239803794698105	PTGS2	1	0.357142857142857
GO:0015732	BP	GO:0015732	prostaglandin transport	1/3	28/18870	0.00444514351147707	0.0179472669275887	0.00239803794698105	PTGS2	1	0.357142857142857
GO:0010575	BP	GO:0010575	positive regulation of vascular endothelial growth factor production	1/3	30/18870	0.00476214871793446	0.0187582199499126	0.00250639406207077	PTGS2	1	0.333333333333333
GO:0045987	BP	GO:0045987	positive regulation of smooth muscle contraction	1/3	30/18870	0.00476214871793446	0.0187582199499126	0.00250639406207077	PTGS2	1	0.333333333333333
GO:2000191	BP	GO:2000191	regulation of fatty acid transport	1/3	31/18870	0.00492062608278832	0.0190761044105771	0.00254886844006407	ACSL1	1	0.32258064516129
GO:0001516	BP	GO:0001516	prostaglandin biosynthetic process	1/3	32/18870	0.00507908662324963	0.0190761044105771	0.00254886844006407	PTGS2	1	0.3125
GO:0045907	BP	GO:0045907	positive regulation of vasoconstriction	1/3	32/18870	0.00507908662324963	0.0190761044105771	0.00254886844006407	PTGS2	1	0.3125
GO:0046457	BP	GO:0046457	prostanoid biosynthetic process	1/3	32/18870	0.00507908662324963	0.0190761044105771	0.00254886844006407	PTGS2	1	0.3125
GO:0033198	BP	GO:0033198	response to ATP	1/3	33/18870	0.00523753034021157	0.0194450839067625	0.00259816992073411	PTGS2	1	0.303030303030303
GO:0034405	BP	GO:0034405	response to fluid shear stress	1/3	34/18870	0.00539595723456754	0.0195006591329226	0.0026055956475471	PTGS2	1	0.294117647058824
GO:0000038	BP	GO:0000038	very long-chain fatty acid metabolic process	1/3	35/18870	0.00555436730721015	0.0195006591329226	0.0026055956475471	ACSL1	1	0.285714285714286
GO:0001893	BP	GO:0001893	maternal placenta development	1/3	35/18870	0.00555436730721015	0.0195006591329226	0.0026055956475471	PTGS2	1	0.285714285714286
GO:0051968	BP	GO:0051968	positive regulation of synaptic transmission, glutamatergic	1/3	35/18870	0.00555436730721015	0.0195006591329226	0.0026055956475471	PTGS2	1	0.285714285714286
GO:0090050	BP	GO:0090050	positive regulation of cell migration involved in sprouting angiogenesis	1/3	35/18870	0.00555436730721015	0.0195006591329226	0.0026055956475471	PTGS2	1	0.285714285714286
GO:0033280	BP	GO:0033280	response to vitamin D	1/3	37/18870	0.00587113699092834	0.0202867437815023	0.00271062895565127	PTGS2	1	0.27027027027027
GO:0035633	BP	GO:0035633	maintenance of blood-brain barrier	1/3	38/18870	0.00602949660379015	0.0202867437815023	0.00271062895565127	PTGS2	1	0.263157894736842
GO:0045429	BP	GO:0045429	positive regulation of nitric oxide biosynthetic process	1/3	38/18870	0.00602949660379015	0.0202867437815023	0.00271062895565127	PTGS2	1	0.263157894736842
GO:1990776	BP	GO:1990776	response to angiotensin	1/3	38/18870	0.00602949660379015	0.0202867437815023	0.00271062895565127	PTGS2	1	0.263157894736842
GO:1904407	BP	GO:1904407	positive regulation of nitric oxide metabolic process	1/3	39/18870	0.0061878393985112	0.0206048672754548	0.00275313527226217	PTGS2	1	0.256410256410256
GO:0042307	BP	GO:0042307	positive regulation of protein import into nucleus	1/3	40/18870	0.00634616537598487	0.0209164430249297	0.00279476670693211	PTGS2	1	0.25
GO:0045923	BP	GO:0045923	positive regulation of fatty acid metabolic process	1/3	41/18870	0.0065044745371039	0.0210094527548456	0.002807194273908	PTGS2	1	0.24390243902439
GO:0150077	BP	GO:0150077	regulation of neuroinflammatory response	1/3	41/18870	0.0065044745371039	0.0210094527548456	0.002807194273908	PTGS2	1	0.24390243902439
GO:0071634	BP	GO:0071634	regulation of transforming growth factor beta production	1/3	42/18870	0.00666276688276157	0.0213076604270494	0.00284703952259744	PTGS2	1	0.238095238095238
GO:0019432	BP	GO:0019432	triglyceride biosynthetic process	1/3	43/18870	0.00682104241385095	0.0215999676438614	0.0028860963773776	ACSL1	1	0.232558139534884
GO:0071604	BP	GO:0071604	transforming growth factor beta production	1/3	45/18870	0.00713754303589731	0.0223827805882993	0.00299069253420327	PTGS2	1	0.222222222222222
GO:0032309	BP	GO:0032309	icosanoid secretion	1/3	46/18870	0.00729576812864097	0.0224431724338194	0.00299876183733614	PTGS2	1	0.217391304347826
GO:0032892	BP	GO:0032892	positive regulation of organic acid transport	1/3	46/18870	0.00729576812864097	0.0224431724338194	0.00299876183733614	ACSL1	1	0.217391304347826
GO:0045933	BP	GO:0045933	positive regulation of muscle contraction	1/3	47/18870	0.00745397641038847	0.0225012558930418	0.00300652270364906	PTGS2	1	0.212765957446809
GO:0140353	BP	GO:0140353	lipid export from cell	1/3	47/18870	0.00745397641038847	0.0225012558930418	0.00300652270364906	PTGS2	1	0.212765957446809
GO:0006953	BP	GO:0006953	acute-phase response	1/3	48/18870	0.00761216788203289	0.0227660206101539	0.00304189944603654	PTGS2	1	0.208333333333333
GO:0002673	BP	GO:0002673	regulation of acute inflammatory response	1/3	49/18870	0.00777034254446829	0.0230258774482868	0.00307662041837953	PTGS2	1	0.204081632653061
GO:0006693	BP	GO:0006693	prostaglandin metabolic process	1/3	50/18870	0.00792850039858684	0.0231149131577531	0.00308851699354041	PTGS2	1	0.2
GO:0006692	BP	GO:0006692	prostanoid metabolic process	1/3	51/18870	0.00808664144528204	0.0231149131577531	0.00308851699354041	PTGS2	1	0.196078431372549
GO:0046460	BP	GO:0046460	neutral lipid biosynthetic process	1/3	51/18870	0.00808664144528204	0.0231149131577531	0.00308851699354041	ACSL1	1	0.196078431372549
GO:0046463	BP	GO:0046463	acylglycerol biosynthetic process	1/3	51/18870	0.00808664144528204	0.0231149131577531	0.00308851699354041	ACSL1	1	0.196078431372549
GO:0006636	BP	GO:0006636	unsaturated fatty acid biosynthetic process	1/3	52/18870	0.00824476568544696	0.0231570375339076	0.00309414547462998	PTGS2	1	0.192307692307692
GO:0071470	BP	GO:0071470	cellular response to osmotic stress	1/3	52/18870	0.00824476568544696	0.0231570375339076	0.00309414547462998	PTGS2	1	0.192307692307692
GO:0050805	BP	GO:0050805	negative regulation of synaptic transmission	1/3	54/18870	0.00856096374975857	0.0236341135997608	0.0031578903620342	PTGS2	1	0.185185185185185
GO:0050873	BP	GO:0050873	brown fat cell differentiation	1/3	54/18870	0.00856096374975857	0.0236341135997608	0.0031578903620342	PTGS2	1	0.185185185185185
GO:0042304	BP	GO:0042304	regulation of fatty acid biosynthetic process	1/3	55/18870	0.00871903757569115	0.0238665181097308	0.00318894327032415	PTGS2	1	0.181818181818182
GO:0019369	BP	GO:0019369	arachidonic acid metabolic process	1/3	58/18870	0.00919315823931477	0.0245404141429642	0.00327898640984694	PTGS2	1	0.172413793103448
GO:0042306	BP	GO:0042306	regulation of protein import into nucleus	1/3	58/18870	0.00919315823931477	0.0245404141429642	0.00327898640984694	PTGS2	1	0.172413793103448
GO:0045428	BP	GO:0045428	regulation of nitric oxide biosynthetic process	1/3	58/18870	0.00919315823931477	0.0245404141429642	0.00327898640984694	PTGS2	1	0.172413793103448
GO:0010574	BP	GO:0010574	regulation of vascular endothelial growth factor production	1/3	59/18870	0.00935116485877463	0.0245563109706033	0.00328111047676303	PTGS2	1	0.169491525423729
GO:0060135	BP	GO:0060135	maternal process involved in female pregnancy	1/3	59/18870	0.00935116485877463	0.0245563109706033	0.00328111047676303	PTGS2	1	0.169491525423729
GO:0007566	BP	GO:0007566	embryo implantation	1/3	60/18870	0.0095091546788495	0.0245716556901471	0.00328316077332909	PTGS2	1	0.166666666666667
GO:0080164	BP	GO:0080164	regulation of nitric oxide metabolic process	1/3	60/18870	0.0095091546788495	0.0245716556901471	0.00328316077332909	PTGS2	1	0.166666666666667
GO:0006940	BP	GO:0006940	regulation of smooth muscle contraction	1/3	61/18870	0.00966712770043188	0.0245864743877126	0.00328514078506181	PTGS2	1	0.163934426229508
GO:0046456	BP	GO:0046456	icosanoid biosynthetic process	1/3	61/18870	0.00966712770043188	0.0245864743877126	0.00328514078506181	PTGS2	1	0.163934426229508
GO:0046824	BP	GO:0046824	positive regulation of nucleocytoplasmic transport	1/3	62/18870	0.00982508392441483	0.0247929852155156	0.00331273388898855	PTGS2	1	0.161290322580645
GO:0010573	BP	GO:0010573	vascular endothelial growth factor production	1/3	63/18870	0.00998302335169199	0.0248039734045886	0.00331420208436738	PTGS2	1	0.158730158730159
GO:0071715	BP	GO:0071715	icosanoid transport	1/3	63/18870	0.00998302335169199	0.0248039734045886	0.00331420208436738	PTGS2	1	0.158730158730159
GO:0019229	BP	GO:0019229	regulation of vasoconstriction	1/3	64/18870	0.010140945983156	0.0250040118515983	0.00334093037613013	PTGS2	1	0.15625
GO:0034605	BP	GO:0034605	cellular response to heat	1/3	66/18870	0.0104567408622177	0.0255873280189115	0.00341887061683354	PTGS2	1	0.151515151515152
GO:0015909	BP	GO:0015909	long-chain fatty acid transport	1/3	67/18870	0.0106146131116015	0.0257783461281751	0.003444393649194	ACSL1	1	0.149253731343284
GO:0051926	BP	GO:0051926	negative regulation of calcium ion transport	1/3	68/18870	0.0107724685687447	0.0259664727440637	0.00346953033243152	PTGS2	1	0.147058823529412
GO:0045600	BP	GO:0045600	positive regulation of fat cell differentiation	1/3	71/18870	0.0112459341956626	0.026906938853326	0.00359519143876932	PTGS2	1	0.140845070422535
GO:0071260	BP	GO:0071260	cellular response to mechanical stimulus	1/3	72/18870	0.0114037224927748	0.0270838409203401	0.00361882834523038	PTGS2	1	0.138888888888889
GO:0006809	BP	GO:0006809	nitric oxide biosynthetic process	1/3	73/18870	0.0115614940021121	0.0272581208954907	0.00364211489885976	PTGS2	1	0.136986301369863
GO:0043536	BP	GO:0043536	positive regulation of blood vessel endothelial cell migration	1/3	76/18870	0.012034707812405	0.0281681929232378	0.00376371487649585	PTGS2	1	0.131578947368421
GO:0032890	BP	GO:0032890	regulation of organic acid transport	1/3	77/18870	0.0121924121795733	0.0283320081582891	0.00378560317578574	ACSL1	1	0.12987012987013
GO:0046209	BP	GO:0046209	nitric oxide metabolic process	1/3	78/18870	0.0123500997634324	0.0284507738905252	0.00380147215092564	PTGS2	1	0.128205128205128
GO:0051966	BP	GO:0051966	regulation of synaptic transmission, glutamatergic	1/3	79/18870	0.0125077705648748	0.0284507738905252	0.00380147215092564	PTGS2	1	0.126582278481013
GO:2001057	BP	GO:2001057	reactive nitrogen species metabolic process	1/3	79/18870	0.0125077705648748	0.0284507738905252	0.00380147215092564	PTGS2	1	0.126582278481013
GO:0090049	BP	GO:0090049	regulation of cell migration involved in sprouting angiogenesis	1/3	80/18870	0.0126654245847944	0.0286079170691509	0.00382246895823753	PTGS2	1	0.125
GO:0006970	BP	GO:0006970	response to osmotic stress	1/3	81/18870	0.0128230618240835	0.028762840063743	0.00384316911394317	PTGS2	1	0.123456790123457
GO:0150076	BP	GO:0150076	neuroinflammatory response	1/3	82/18870	0.012980682283636	0.028915588811134	0.00386357875592796	PTGS2	1	0.121951219512195
GO:0042310	BP	GO:0042310	vasoconstriction	1/3	83/18870	0.0131382859643442	0.0290662079896108	0.00388370385391573	PTGS2	1	0.120481927710843
GO:0032024	BP	GO:0032024	positive regulation of insulin secretion	1/3	84/18870	0.0132958728671018	0.029214741061727	0.0039035502151892	ACSL4	1	0.119047619047619
GO:0032370	BP	GO:0032370	positive regulation of lipid transport	1/3	86/18870	0.0136109963423372	0.0295057169031874	0.00394242917722236	ACSL1	1	0.116279069767442
GO:0033273	BP	GO:0033273	response to vitamin	1/3	86/18870	0.0136109963423372	0.0295057169031874	0.00394242917722236	PTGS2	1	0.116279069767442
GO:0046889	BP	GO:0046889	positive regulation of lipid biosynthetic process	1/3	90/18870	0.0142410419966952	0.0306657104328836	0.00409742260957546	PTGS2	1	0.111111111111111
GO:1900182	BP	GO:1900182	positive regulation of protein localization to nucleus	1/3	93/18870	0.014713400131498	0.0314730347183699	0.00420529386818696	PTGS2	1	0.10752688172043
GO:0002042	BP	GO:0002042	cell migration involved in sprouting angiogenesis	1/3	96/18870	0.0151856073451235	0.0322694156083875	0.00431170291655169	PTGS2	1	0.104166666666667
GO:0048661	BP	GO:0048661	positive regulation of smooth muscle cell proliferation	1/3	98/18870	0.015500328321017	0.0327229153443692	0.0043722976344114	PTGS2	1	0.102040816326531
GO:0098869	BP	GO:0098869	cellular oxidant detoxification	1/3	99/18870	0.0156576636616859	0.0328404244332762	0.00438799870218127	PTGS2	1	0.101010101010101
GO:0019217	BP	GO:0019217	regulation of fatty acid metabolic process	1/3	100/18870	0.0158149822386938	0.0329563823425684	0.00440349250788758	PTGS2	1	0.1
GO:0120162	BP	GO:0120162	positive regulation of cold-induced thermogenesis	1/3	101/18870	0.0159722840529337	0.0330708189044717	0.00441878303758625	ACSL1	1	0.099009900990099
GO:0009408	BP	GO:0009408	response to heat	1/3	103/18870	0.0162868373966824	0.0335073151536841	0.00447710582141453	PTGS2	1	0.0970873786407767
GO:0033138	BP	GO:0033138	positive regulation of peptidyl-serine phosphorylation	1/3	104/18870	0.0164440889279771	0.0336167134413709	0.00449172315820827	PTGS2	1	0.0961538461538462
GO:0006641	BP	GO:0006641	triglyceride metabolic process	1/3	106/18870	0.0167585417138734	0.0340440815948497	0.00454882628446745	ACSL1	1	0.0943396226415094
GO:0002526	BP	GO:0002526	acute inflammatory response	1/3	107/18870	0.0169157429702611	0.0341375595300282	0.00456131641105151	PTGS2	1	0.0934579439252336
GO:0006939	BP	GO:0006939	smooth muscle contraction	1/3	109/18870	0.017230095214381	0.0341375595300282	0.00456131641105151	PTGS2	1	0.0917431192660551
GO:0046822	BP	GO:0046822	regulation of nucleocytoplasmic transport	1/3	109/18870	0.017230095214381	0.0341375595300282	0.00456131641105151	PTGS2	1	0.0917431192660551
GO:0090277	BP	GO:0090277	positive regulation of peptide hormone secretion	1/3	109/18870	0.017230095214381	0.0341375595300282	0.00456131641105151	ACSL4	1	0.0917431192660551
GO:0002793	BP	GO:0002793	positive regulation of peptide secretion	1/3	111/18870	0.0175443804395811	0.0341375595300282	0.00456131641105151	ACSL4	1	0.0900900900900901
GO:0035249	BP	GO:0035249	synaptic transmission, glutamatergic	1/3	111/18870	0.0175443804395811	0.0341375595300282	0.00456131641105151	PTGS2	1	0.0900900900900901
GO:1905954	BP	GO:1905954	positive regulation of lipid localization	1/3	111/18870	0.0175443804395811	0.0341375595300282	0.00456131641105151	ACSL1	1	0.0900900900900901
GO:0032355	BP	GO:0032355	response to estradiol	1/3	113/18870	0.0178585986530064	0.0345408824246771	0.00461520671146085	PTGS2	1	0.0884955752212389
GO:2001243	BP	GO:2001243	negative regulation of intrinsic apoptotic signaling pathway	1/3	114/18870	0.0180156826325365	0.0346372945851743	0.00462808889682955	PTGS2	1	0.087719298245614
GO:0033559	BP	GO:0033559	unsaturated fatty acid metabolic process	1/3	115/18870	0.0181727498618017	0.0347325337595382	0.00464081435274912	PTGS2	1	0.0869565217391304
GO:0042303	BP	GO:0042303	molting cycle	1/3	117/18870	0.018486834073112	0.0349195754714338	0.00466580607570079	PTGS2	1	0.0854700854700855
GO:0042633	BP	GO:0042633	hair cycle	1/3	117/18870	0.018486834073112	0.0349195754714338	0.00466580607570079	PTGS2	1	0.0854700854700855
GO:1990748	BP	GO:1990748	cellular detoxification	1/3	119/18870	0.0188008512940816	0.0353062498138858	0.00471747186693602	PTGS2	1	0.0840336134453781
GO:0007613	BP	GO:0007613	memory	1/3	123/18870	0.0194286847935802	0.0360658918869333	0.00481897202986562	PTGS2	1	0.0813008130081301
GO:0030282	BP	GO:0030282	bone mineralization	1/3	123/18870	0.0194286847935802	0.0360658918869333	0.00481897202986562	PTGS2	1	0.0813008130081301
GO:0006690	BP	GO:0006690	icosanoid metabolic process	1/3	125/18870	0.0197425010863981	0.0362319764256056	0.0048411635439134	PTGS2	1	0.08
GO:0006805	BP	GO:0006805	xenobiotic metabolic process	1/3	125/18870	0.0197425010863981	0.0362319764256056	0.0048411635439134	ACSL1	1	0.08
GO:0046683	BP	GO:0046683	response to organophosphorus	1/3	127/18870	0.0200562504174556	0.0363942072181919	0.00486284013669829	PTGS2	1	0.078740157480315
GO:0051384	BP	GO:0051384	response to glucocorticoid	1/3	127/18870	0.0200562504174556	0.0363942072181919	0.00486284013669829	PTGS2	1	0.078740157480315
GO:0097237	BP	GO:0097237	cellular response to toxic substance	1/3	128/18870	0.0202130999745568	0.0364739178311835	0.00487349073188373	PTGS2	1	0.078125
GO:0010595	BP	GO:0010595	positive regulation of endothelial cell migration	1/3	130/18870	0.0205267488763696	0.0368341104837077	0.00492161815164418	PTGS2	1	0.0769230769230769
GO:0043271	BP	GO:0043271	negative regulation of monoatomic ion transport	1/3	133/18870	0.0209970967115118	0.0374699571150184	0.00500657729091006	PTGS2	1	0.075187969924812
GO:0006639	BP	GO:0006639	acylglycerol metabolic process	1/3	134/18870	0.0211538458554446	0.0375422648972999	0.00501623875114648	ACSL1	1	0.0746268656716418
GO:0006638	BP	GO:0006638	neutral lipid metabolic process	1/3	135/18870	0.021310578266975	0.0376137528974477	0.00502579067555925	ACSL1	1	0.0740740740740741
GO:0033135	BP	GO:0033135	regulation of peptidyl-serine phosphorylation	1/3	138/18870	0.0217806751160839	0.0382040939654898	0.00510466955380505	PTGS2	1	0.072463768115942
GO:0046887	BP	GO:0046887	positive regulation of hormone secretion	1/3	141/18870	0.0222506214057252	0.0382040939654898	0.00510466955380505	ACSL4	1	0.0709219858156028
GO:0014074	BP	GO:0014074	response to purine-containing compound	1/3	143/18870	0.0225638352999116	0.0382040939654898	0.00510466955380505	PTGS2	1	0.0699300699300699
GO:1900180	BP	GO:1900180	regulation of protein localization to nucleus	1/3	143/18870	0.0225638352999116	0.0382040939654898	0.00510466955380505	PTGS2	1	0.0699300699300699
GO:0010565	BP	GO:0010565	regulation of cellular ketone metabolic process	1/3	144/18870	0.0227204171600118	0.0382040939654898	0.00510466955380505	PTGS2	1	0.0694444444444444
GO:0050714	BP	GO:0050714	positive regulation of protein secretion	1/3	144/18870	0.0227204171600118	0.0382040939654898	0.00510466955380505	ACSL4	1	0.0694444444444444
GO:0045834	BP	GO:0045834	positive regulation of lipid metabolic process	1/3	145/18870	0.0228769822966413	0.0382040939654898	0.00510466955380505	PTGS2	1	0.0689655172413793
GO:0035296	BP	GO:0035296	regulation of tube diameter	1/3	146/18870	0.0230335307106925	0.0382040939654898	0.00510466955380505	PTGS2	1	0.0684931506849315
GO:0045598	BP	GO:0045598	regulation of fat cell differentiation	1/3	146/18870	0.0230335307106925	0.0382040939654898	0.00510466955380505	PTGS2	1	0.0684931506849315
GO:0097746	BP	GO:0097746	blood vessel diameter maintenance	1/3	146/18870	0.0230335307106925	0.0382040939654898	0.00510466955380505	PTGS2	1	0.0684931506849315
GO:0035150	BP	GO:0035150	regulation of tube size	1/3	147/18870	0.023190062403059	0.0382040939654898	0.00510466955380505	PTGS2	1	0.0680272108843537
GO:0062013	BP	GO:0062013	positive regulation of small molecule metabolic process	1/3	147/18870	0.023190062403059	0.0382040939654898	0.00510466955380505	PTGS2	1	0.0680272108843537
GO:0071456	BP	GO:0071456	cellular response to hypoxia	1/3	147/18870	0.023190062403059	0.0382040939654898	0.00510466955380505	PTGS2	1	0.0680272108843537
GO:0031960	BP	GO:0031960	response to corticosteroid	1/3	149/18870	0.0235030756263094	0.0382040939654898	0.00510466955380505	PTGS2	1	0.0671140939597315
GO:0007612	BP	GO:0007612	learning	1/3	150/18870	0.0236595571589797	0.0382040939654898	0.00510466955380505	PTGS2	1	0.0666666666666667
GO:0120161	BP	GO:0120161	regulation of cold-induced thermogenesis	1/3	150/18870	0.0236595571589797	0.0382040939654898	0.00510466955380505	ACSL1	1	0.0666666666666667
GO:0001890	BP	GO:0001890	placenta development	1/3	151/18870	0.0238160219735377	0.0382040939654898	0.00510466955380505	PTGS2	1	0.0662251655629139
GO:0106106	BP	GO:0106106	cold-induced thermogenesis	1/3	151/18870	0.0238160219735377	0.0382040939654898	0.00510466955380505	ACSL1	1	0.0662251655629139
GO:0050729	BP	GO:0050729	positive regulation of inflammatory response	1/3	152/18870	0.0239724700708761	0.0382040939654898	0.00510466955380505	PTGS2	1	0.0657894736842105
GO:0032368	BP	GO:0032368	regulation of lipid transport	1/3	153/18870	0.0241289014518883	0.0382040939654898	0.00510466955380505	ACSL1	1	0.065359477124183
GO:0043535	BP	GO:0043535	regulation of blood vessel endothelial cell migration	1/3	153/18870	0.0241289014518883	0.0382040939654898	0.00510466955380505	PTGS2	1	0.065359477124183
GO:1905039	BP	GO:1905039	carboxylic acid transmembrane transport	1/3	156/18870	0.0245980953058987	0.0384985209033045	0.00514400963674591	ACSL1	1	0.0641025641025641
GO:1903825	BP	GO:1903825	organic acid transmembrane transport	1/3	157/18870	0.0247544598305371	0.0384985209033045	0.00514400963674591	ACSL1	1	0.0636942675159236
GO:0036294	BP	GO:0036294	cellular response to decreased oxygen levels	1/3	158/18870	0.0249108076433147	0.0384985209033045	0.00514400963674591	PTGS2	1	0.0632911392405063
GO:0090316	BP	GO:0090316	positive regulation of intracellular protein transport	1/3	158/18870	0.0249108076433147	0.0384985209033045	0.00514400963674591	PTGS2	1	0.0632911392405063
GO:0098754	BP	GO:0098754	detoxification	1/3	158/18870	0.0249108076433147	0.0384985209033045	0.00514400963674591	PTGS2	1	0.0632911392405063
GO:0006606	BP	GO:0006606	protein import into nucleus	1/3	161/18870	0.0253797508194147	0.0390364738793854	0.00521588863957896	PTGS2	1	0.062111801242236
GO:0120254	BP	GO:0120254	olefinic compound metabolic process	1/3	162/18870	0.0255360317936805	0.0390907026983829	0.00522313446515789	PTGS2	1	0.0617283950617284
GO:0050796	BP	GO:0050796	regulation of insulin secretion	1/3	165/18870	0.0260047744756799	0.0396204818662482	0.00529392131828638	ACSL4	1	0.0606060606060606
GO:0051170	BP	GO:0051170	import into nucleus	1/3	166/18870	0.0261609886257239	0.0396713583385391	0.00530071921746815	PTGS2	1	0.0602409638554217
GO:0006633	BP	GO:0006633	fatty acid biosynthetic process	1/3	168/18870	0.0264733668152369	0.0397716161921932	0.00531411524810142	PTGS2	1	0.0595238095238095
GO:1990845	BP	GO:1990845	adaptive thermogenesis	1/3	168/18870	0.0264733668152369	0.0397716161921932	0.00531411524810142	ACSL1	1	0.0595238095238095
GO:0006937	BP	GO:0006937	regulation of muscle contraction	1/3	170/18870	0.0267856781966039	0.0399183681384326	0.00533372362286373	PTGS2	1	0.0588235294117647
GO:0009266	BP	GO:0009266	response to temperature stimulus	1/3	171/18870	0.0269418088364654	0.0399183681384326	0.00533372362286373	PTGS2	1	0.0584795321637427
GO:0048660	BP	GO:0048660	regulation of smooth muscle cell proliferation	1/3	171/18870	0.0269418088364654	0.0399183681384326	0.00533372362286373	PTGS2	1	0.0584795321637427
GO:0050806	BP	GO:0050806	positive regulation of synaptic transmission	1/3	174/18870	0.0274101005634791	0.0401075274992814	0.0053589982971176	PTGS2	1	0.0574712643678161
GO:0071453	BP	GO:0071453	cellular response to oxygen levels	1/3	174/18870	0.0274101005634791	0.0401075274992814	0.0053589982971176	PTGS2	1	0.0574712643678161
GO:0031214	BP	GO:0031214	biomineral tissue development	1/3	175/18870	0.0275661644112708	0.0401075274992814	0.0053589982971176	PTGS2	1	0.0571428571428571
GO:0048659	BP	GO:0048659	smooth muscle cell proliferation	1/3	175/18870	0.0275661644112708	0.0401075274992814	0.0053589982971176	PTGS2	1	0.0571428571428571
GO:0010634	BP	GO:0010634	positive regulation of epithelial cell migration	1/3	176/18870	0.0277222115632776	0.0401536965692317	0.00536516721309597	PTGS2	1	0.0568181818181818
GO:0043534	BP	GO:0043534	blood vessel endothelial cell migration	1/3	181/18870	0.0285021969177991	0.0410991500198621	0.00549149470690678	PTGS2	1	0.0552486187845304
GO:1905952	BP	GO:1905952	regulation of lipid localization	1/3	183/18870	0.0288140742203735	0.0413642043252473	0.00552691014285527	ACSL1	1	0.0546448087431694
GO:0008217	BP	GO:0008217	regulation of blood pressure	1/3	187/18870	0.0294376285689886	0.0420723629547934	0.00562153130567551	PTGS2	1	0.053475935828877
GO:0046890	BP	GO:0046890	regulation of lipid biosynthetic process	1/3	189/18870	0.0297493056293194	0.0421805828834914	0.00563599119512188	PTGS2	1	0.0529100529100529
GO:0002040	BP	GO:0002040	sprouting angiogenesis	1/3	190/18870	0.0299051191341162	0.0421805828834914	0.00563599119512188	PTGS2	1	0.0526315789473684
GO:2001242	BP	GO:2001242	regulation of intrinsic apoptotic signaling pathway	1/3	190/18870	0.0299051191341162	0.0421805828834914	0.00563599119512188	PTGS2	1	0.0526315789473684
GO:0071466	BP	GO:0071466	cellular response to xenobiotic stimulus	1/3	192/18870	0.0302166960974389	0.0424347514759686	0.00566995212812355	ACSL1	1	0.0520833333333333
GO:0009755	BP	GO:0009755	hormone-mediated signaling pathway	1/3	193/18870	0.030372459557751	0.0424688503772882	0.00567450827918793	ACSL1	1	0.0518134715025907
GO:0090276	BP	GO:0090276	regulation of peptide hormone secretion	1/3	195/18870	0.0306839364401418	0.0426988856545693	0.00570524462062031	ACSL4	1	0.0512820512820513
GO:0002791	BP	GO:0002791	regulation of peptide secretion	1/3	198/18870	0.0311510266815416	0.0426988856545693	0.00570524462062031	ACSL4	1	0.0505050505050505
GO:0009746	BP	GO:0009746	response to hexose	1/3	198/18870	0.0311510266815416	0.0426988856545693	0.00570524462062031	PTGS2	1	0.0505050505050505
GO:0030073	BP	GO:0030073	insulin secretion	1/3	199/18870	0.0313066900769979	0.0426988856545693	0.00570524462062031	ACSL4	1	0.050251256281407
GO:1902075	BP	GO:1902075	cellular response to salt	1/3	199/18870	0.0313066900769979	0.0426988856545693	0.00570524462062031	PTGS2	1	0.050251256281407
GO:0071248	BP	GO:0071248	cellular response to metal ion	1/3	200/18870	0.0314623367981037	0.0426988856545693	0.00570524462062031	PTGS2	1	0.05
GO:0090087	BP	GO:0090087	regulation of peptide transport	1/3	200/18870	0.0314623367981037	0.0426988856545693	0.00570524462062031	ACSL4	1	0.05
GO:0032388	BP	GO:0032388	positive regulation of intracellular transport	1/3	201/18870	0.0316179668457528	0.0427305577036743	0.00570947650594963	PTGS2	1	0.0497512437810945
GO:0034284	BP	GO:0034284	response to monosaccharide	1/3	206/18870	0.0323958670134012	0.0435994376888692	0.00582557257697128	PTGS2	1	0.0485436893203883
GO:0098739	BP	GO:0098739	import across plasma membrane	1/3	212/18870	0.0333287971771581	0.0446688858432451	0.00596846771899315	ACSL1	1	0.0471698113207547
GO:0009612	BP	GO:0009612	response to mechanical stimulus	1/3	213/18870	0.0334842272129857	0.0446917578090677	0.00597152377439067	PTGS2	1	0.0469483568075117
GO:0048167	BP	GO:0048167	regulation of synaptic plasticity	1/3	214/18870	0.0336396405869667	0.0447144193810298	0.00597455171784983	PTGS2	1	0.0467289719626168
GO:0034764	BP	GO:0034764	positive regulation of transmembrane transport	1/3	217/18870	0.0341057807467608	0.0451482261524744	0.00603251514502673	ACSL1	1	0.0460829493087558
GO:0033157	BP	GO:0033157	regulation of intracellular protein transport	1/3	226/18870	0.0355033017757954	0.0464273946298863	0.00620343223016242	PTGS2	1	0.0442477876106195
GO:0042180	BP	GO:0042180	cellular ketone metabolic process	1/3	226/18870	0.0355033017757954	0.0464273946298863	0.00620343223016242	PTGS2	1	0.0442477876106195
GO:0072330	BP	GO:0072330	monocarboxylic acid biosynthetic process	1/3	226/18870	0.0355033017757954	0.0464273946298863	0.00620343223016242	PTGS2	1	0.0442477876106195
GO:0071241	BP	GO:0071241	cellular response to inorganic substance	1/3	229/18870	0.0359688423824042	0.0468465164899861	0.0062594335215559	PTGS2	1	0.0436681222707424
GO:0009743	BP	GO:0009743	response to carbohydrate	1/3	230/18870	0.0361239892883025	0.0468596326912519	0.0062611860529292	PTGS2	1	0.0434782608695652
GO:0010594	BP	GO:0010594	regulation of endothelial cell migration	1/3	231/18870	0.0362791195475373	0.0468726224554181	0.0062629216903117	PTGS2	1	0.0432900432900433
GO:0030072	BP	GO:0030072	peptide hormone secretion	1/3	241/18870	0.0378295067698637	0.0486809987516573	0.00650454928733241	ACSL4	1	0.04149377593361
GO:2001234	BP	GO:2001234	negative regulation of apoptotic signaling pathway	1/3	243/18870	0.0381393845436753	0.0488850047920917	0.00653180771215825	PTGS2	1	0.0411522633744856
GO:0002790	BP	GO:0002790	peptide secretion	1/3	246/18870	0.0386040764437255	0.0490946579385514	0.00655982067942189	ACSL4	1	0.040650406504065
GO:0033002	BP	GO:0033002	muscle cell proliferation	1/3	247/18870	0.0387589404778037	0.0490946579385514	0.00655982067942189	PTGS2	1	0.0404858299595142
GO:0090257	BP	GO:0090257	regulation of muscle system process	1/3	247/18870	0.0387589404778037	0.0490946579385514	0.00655982067942189	PTGS2	1	0.0404858299595142
GO:0045444	BP	GO:0045444	fat cell differentiation	1/3	248/18870	0.0389137878804007	0.0490982558022243	0.00656030141075834	PTGS2	1	0.0403225806451613
GO:0045017	BP	GO:0045017	glycerolipid biosynthetic process	1/3	250/18870	0.0392234327947248	0.0491087582608527	0.00656170470488826	ACSL1	1	0.04
GO:0046883	BP	GO:0046883	regulation of hormone secretion	1/3	251/18870	0.0393782303082379	0.0491087582608527	0.00656170470488826	ACSL4	1	0.0398406374501992
GO:0051924	BP	GO:0051924	regulation of calcium ion transport	1/3	251/18870	0.0393782303082379	0.0491087582608527	0.00656170470488826	PTGS2	1	0.0398406374501992
GO:0031968	CC	GO:0031968	organelle outer membrane	3/3	246/19886	1.87031274339115e-06	1.82066717194228e-05	1.00867987365223e-06	ACSL4/PTGS2/ACSL1	3	0.121951219512195
GO:0019867	CC	GO:0019867	outer membrane	3/3	248/19886	1.91649175993924e-06	1.82066717194228e-05	1.00867987365223e-06	ACSL4/PTGS2/ACSL1	3	0.120967741935484
GO:0005778	CC	GO:0005778	peroxisomal membrane	2/3	65/19886	3.14936680613809e-05	0.000149594923291559	8.28780738457393e-06	ACSL4/ACSL1	2	0.307692307692308
GO:0031903	CC	GO:0031903	microbody membrane	2/3	65/19886	3.14936680613809e-05	0.000149594923291559	8.28780738457393e-06	ACSL4/ACSL1	2	0.307692307692308
GO:0005777	CC	GO:0005777	peroxisome	2/3	143/19886	0.000153325590483577	0.000485531036531329	2.68992264006276e-05	ACSL4/ACSL1	2	0.13986013986014
GO:0042579	CC	GO:0042579	microbody	2/3	143/19886	0.000153325590483577	0.000485531036531329	2.68992264006276e-05	ACSL4/ACSL1	2	0.13986013986014
GO:0005741	CC	GO:0005741	mitochondrial outer membrane	2/3	217/19886	0.000353036631057997	0.000958242284300278	5.30882151966913e-05	ACSL4/ACSL1	2	0.0921658986175115
GO:0044233	CC	GO:0044233	mitochondria-associated endoplasmic reticulum membrane	1/3	21/19886	0.00316487256549591	0.00751657234305279	0.000416430600723146	ACSL4	1	0.476190476190476
GO:0005640	CC	GO:0005640	nuclear outer membrane	1/3	31/19886	0.00466960481980616	0.00985805461959078	0.000546152610503645	PTGS2	1	0.32258064516129
GO:0044232	CC	GO:0044232	organelle membrane contact site	1/3	50/19886	0.00752442281402022	0.0142964033466384	0.00079204450673897	ACSL4	1	0.2
GO:0005637	CC	GO:0005637	nuclear inner membrane	1/3	57/19886	0.00857482022486533	0.0148110531156765	0.000820556959317257	PTGS2	1	0.175438596491228
GO:0005901	CC	GO:0005901	caveola	1/3	81/19886	0.0121705558376811	0.0192700467429951	0.00106759261734045	PTGS2	1	0.123456790123457
GO:0005811	CC	GO:0005811	lipid droplet	1/3	104/19886	0.0156083008575321	0.0228029396358759	0.00126332075545019	ACSL4	1	0.0961538461538462
GO:0044853	CC	GO:0044853	plasma membrane raft	1/3	112/19886	0.0168021660474875	0.0228029396358759	0.00126332075545019	PTGS2	1	0.0892857142857143
GO:0045121	CC	GO:0045121	membrane raft	1/3	286/19886	0.0425304906671249	0.0490644737172921	0.00271825339153973	PTGS2	1	0.034965034965035
GO:0098857	CC	GO:0098857	membrane microdomain	1/3	287/19886	0.042677042122635	0.0490644737172921	0.00271825339153973	PTGS2	1	0.0348432055749129
GO:0031965	CC	GO:0031965	nuclear membrane	1/3	311/19886	0.0461897923120307	0.0490644737172921	0.00271825339153973	PTGS2	1	0.0321543408360129
GO:0005788	CC	GO:0005788	endoplasmic reticulum lumen	1/3	313/19886	0.0464821329953293	0.0490644737172921	0.00271825339153973	PTGS2	1	0.0319488817891374
GO:0047676	MF	GO:0047676	arachidonate-CoA ligase activity	2/3	11/18496	9.64363726876532e-07	2.02487172146071e-05	NA	ACSL4/ACSL1	2	1.81818181818182
GO:0004467	MF	GO:0004467	long-chain fatty acid-CoA ligase activity	2/3	15/18496	1.84079247405519e-06	2.02487172146071e-05	NA	ACSL4/ACSL1	2	1.33333333333333
GO:0015645	MF	GO:0015645	fatty acid ligase activity	2/3	22/18496	4.04872107549136e-06	2.969062122027e-05	NA	ACSL4/ACSL1	2	0.909090909090909
GO:0016405	MF	GO:0016405	CoA-ligase activity	2/3	27/18496	6.15084318345239e-06	3.38296375089882e-05	NA	ACSL4/ACSL1	2	0.740740740740741
GO:0016878	MF	GO:0016878	acid-thiol ligase activity	2/3	31/18496	8.14737692828054e-06	3.58484584844344e-05	NA	ACSL4/ACSL1	2	0.645161290322581
GO:0016877	MF	GO:0016877	ligase activity, forming carbon-sulfur bonds	2/3	41/18496	1.4362232831639e-05	5.26615203826762e-05	NA	ACSL4/ACSL1	2	0.48780487804878
GO:0016874	MF	GO:0016874	ligase activity	2/3	166/18496	0.000238784449932297	0.000750465414072934	NA	ACSL4/ACSL1	2	0.120481927710843
GO:0031957	MF	GO:0031957	very long-chain fatty acid-CoA ligase activity	1/3	10/18496	0.00162118315121285	0.00445825366583533	NA	ACSL4	1	1
GO:0016702	MF	GO:0016702	oxidoreductase activity, acting on single donors with incorporation of molecular oxygen, incorporation of two atoms of oxygen	1/3	24/18496	0.00388789456050209	0.00890927642937474	NA	PTGS2	1	0.416666666666667
GO:0016701	MF	GO:0016701	oxidoreductase activity, acting on single donors with incorporation of molecular oxygen	1/3	25/18496	0.00404967110426124	0.00890927642937474	NA	PTGS2	1	0.4
GO:0004601	MF	GO:0004601	peroxidase activity	1/3	55/18496	0.0088948263611448	0.0164167745313596	NA	PTGS2	1	0.181818181818182
GO:0016684	MF	GO:0016684	oxidoreductase activity, acting on peroxide as acceptor	1/3	57/18496	0.00921727680073114	0.0164167745313596	NA	PTGS2	1	0.175438596491228
GO:0043539	MF	GO:0043539	protein serine/threonine kinase activator activity	1/3	60/18496	0.0097008213139852	0.0164167745313596	NA	ACSL1	1	0.166666666666667
GO:0016209	MF	GO:0016209	antioxidant activity	1/3	83/18496	0.013402770203344	0.0210614960338263	NA	PTGS2	1	0.120481927710843
GO:0051213	MF	GO:0051213	dioxygenase activity	1/3	93/18496	0.0150094313222816	0.022013832606013	NA	PTGS2	1	0.10752688172043
GO:0030295	MF	GO:0030295	protein kinase activator activity	1/3	124/18496	0.0199789940579076	0.0274711168296229	NA	ACSL1	1	0.0806451612903226
GO:0019209	MF	GO:0019209	kinase activator activity	1/3	133/18496	0.0214186329577967	0.0277182308865604	NA	ACSL1	1	0.075187969924812
GO:0020037	MF	GO:0020037	heme binding	1/3	141/18496	0.0226971277800085	0.0277409339533438	NA	PTGS2	1	0.0709219858156028
GO:0046906	MF	GO:0046906	tetrapyrrole binding	1/3	151/18496	0.0242936797525594	0.0281295239240161	NA	PTGS2	1	0.0662251655629139
GO:0016705	MF	GO:0016705	oxidoreductase activity, acting on paired donors, with incorporation or reduction of molecular oxygen	1/3	179/18496	0.0287547729301242	0.0316302502231366	NA	PTGS2	1	0.0558659217877095
GO:0019887	MF	GO:0019887	protein kinase regulator activity	1/3	226/18496	0.036212431095914	0.0379368325766718	NA	ACSL1	1	0.0442477876106195
GO:0019207	MF	GO:0019207	kinase regulator activity	1/3	256/18496	0.0409526204814995	0.0409526204814995	NA	ACSL1	1	0.0390625
