# Supplementary material for: Identification and Analysis of Biomarkers Associated With Lipid Metabolism and Ferroptosis in Ulcerative Colitis
Source: J Immunol Res. 2026 May 13;2026:9283449. doi: 10.1155/jimr/9283449 (PMC13169151; doi:10.1155/jimr/9283449)
Supplement: Supplementary file 1 — Supporting Information Table S1: 882 LMRG functional groups. Table S2: 88 FRGs. Table S3–S4: GO and KEGG enrichment pathways of candidate genes. Table S5–S6: GSEA enrichment pathways of ACSL4 and PTGS2. Table S7: Correlation p‐values and coefficients between biomarkers and differential immune cells. Table S8: miRNA–lncRNA pairs associated with biomarkers. Table S9: Drugs related to UC and biomarkers. Table S10: Ct value and RQ value of ACSL4. Table S11: Ct value and RQ value of PTGS2. [file JIMR-2026-9283449-s001.zip › Table S4-KEGG enrichment pathways of candidate genes.xlsx]

## Sheet: Table S4-KEGG enrichment pathwa
	category	subcategory	ID	Description	GeneRatio	BgRatio	pvalue	p.adjust	qvalue	geneID	Count
hsa00061	Metabolism	Lipid metabolism	hsa00061	Fatty acid biosynthesis	2/3	18/8846	1.17185477562857e-05	0.000339837884932285	9.86825074213532e-05	ACSL4/ACSL1	2
hsa04216	Cellular Processes	Cell growth and death	hsa04216	Ferroptosis	2/3	42/8846	6.58261045109436e-05	0.000667308503883127	0.000193773794231035	ACSL4/ACSL1	2
hsa00071	Metabolism	Lipid metabolism	hsa00071	Fatty acid degradation	2/3	43/8846	6.90319141948063e-05	0.000667308503883127	0.000193773794231035	ACSL4/ACSL1	2
hsa01212	Metabolism	Global and overview maps	hsa01212	Fatty acid metabolism	2/3	57/8846	0.000121880735042857	0.000883635329060711	0.000256591021142856	ACSL4/ACSL1	2
hsa04920	Organismal Systems	Endocrine system	hsa04920	Adipocytokine signaling pathway	2/3	70/8846	0.000184243317197786	0.00105043391518692	0.000305026182268435	ACSL4/ACSL1	2
hsa03320	Organismal Systems	Endocrine system	hsa03320	PPAR signaling pathway	2/3	76/8846	0.00021733115486626	0.00105043391518692	0.000305026182268435	ACSL4/ACSL1	2
hsa04146	Cellular Processes	Transport and catabolism	hsa04146	Peroxisome	2/3	83/8846	0.000259363326932066	0.0010745052115757	0.000312016032399478	ACSL4/ACSL1	2
hsa04714	Organismal Systems	Environmental adaptation	hsa04714	Thermogenesis	2/3	235/8846	0.00207140301679439	0.00750883593587965	0.00218042422820462	ACSL4/ACSL1	2
hsa04913	Organismal Systems	Endocrine system	hsa04913	Ovarian steroidogenesis	1/3	51/8846	0.017198361054784	0.0496559655425625	0.0144191551484755	PTGS2	1
hsa04923	Organismal Systems	Endocrine system	hsa04923	Regulation of lipolysis in adipocytes	1/3	59/8846	0.0198781186701422	0.0496559655425625	0.0144191551484755	PTGS2	1
hsa04370	Environmental Information Processing	Signal transduction	hsa04370	VEGF signaling pathway	1/3	60/8846	0.020212745464724	0.0496559655425625	0.0144191551484755	PTGS2	1
hsa00590	Metabolism	Lipid metabolism	hsa00590	Arachidonic acid metabolism	1/3	61/8846	0.0205472960865776	0.0496559655425625	0.0144191551484755	PTGS2	1
hsa05204	Human Diseases	Cancer: overview	hsa05204	Chemical carcinogenesis - DNA adducts	1/3	71/8846	0.0238886147126373	0.0532899866666523	0.0154744062915869	PTGS2	1
hsa05140	Human Diseases	Infectious disease: parasitic	hsa05140	Leishmaniasis	1/3	77/8846	0.0258897536205621	0.0536287753568787	0.0155727841326689	PTGS2	1
hsa05222	Human Diseases	Cancer: specific types	hsa05222	Small cell lung cancer	1/3	93/8846	0.0312127486713487	0.0566986154455006	0.0164642077518695	PTGS2	1
hsa04657	Organismal Systems	Immune system	hsa04657	IL-17 signaling pathway	1/3	95/8846	0.0318767563656845	0.0566986154455006	0.0164642077518695	PTGS2	1
hsa04064	Environmental Information Processing	Signal transduction	hsa04064	NF-kappa B signaling pathway	1/3	105/8846	0.0351922440696211	0.0566986154455006	0.0164642077518695	PTGS2	1
hsa04625	Organismal Systems	Immune system	hsa04625	C-type lectin receptor signaling pathway	1/3	105/8846	0.0351922440696211	0.0566986154455006	0.0164642077518695	PTGS2	1
hsa04726	Organismal Systems	Nervous system	hsa04726	Serotonergic synapse	1/3	115/8846	0.0385001535192184	0.0577407361286386	0.0167668199284613	PTGS2	1
hsa04668	Environmental Information Processing	Signal transduction	hsa04668	TNF signaling pathway	1/3	119/8846	0.0398211973300956	0.0577407361286386	0.0167668199284613	PTGS2	1
hsa04723	Organismal Systems	Nervous system	hsa04723	Retrograde endocannabinoid signaling	1/3	149/8846	0.0496904770486637	0.0659571137483257	0.0191527009069548	PTGS2	1
hsa04921	Organismal Systems	Endocrine system	hsa04921	Oxytocin signaling pathway	1/3	154/8846	0.0513287530892449	0.0659571137483257	0.0191527009069548	PTGS2	1
hsa04148	Cellular Processes	Transport and catabolism	hsa04148	Efferocytosis	1/3	157/8846	0.0523108143521204	0.0659571137483257	0.0191527009069548	PTGS2	1
hsa05167	Human Diseases	Infectious disease: viral	hsa05167	Kaposi sarcoma-associated herpesvirus infection	1/3	196/8846	0.0650159993536281	0.0785609992189673	0.0228126313521502	PTGS2	1
hsa05163	Human Diseases	Infectious disease: viral	hsa05163	Human cytomegalovirus infection	1/3	226/8846	0.0747115733870227	0.0866654251289464	0.0251660036672077	PTGS2	1
hsa05206	Human Diseases	Cancer: overview	hsa05206	MicroRNAs in cancer	1/3	312/8846	0.102133589512921	0.113918234456719	0.0330797051053994	PTGS2	1
hsa05165	Human Diseases	Infectious disease: viral	hsa05165	Human papillomavirus infection	1/3	333/8846	0.108746326975979	0.116801610455681	0.0339169830724302	PTGS2	1
hsa05010	Human Diseases	Neurodegenerative disease	hsa05010	Alzheimer disease	1/3	391/8846	0.126841234416134	0.131371278502424	0.0381477396740251	PTGS2	1
hsa05022	Human Diseases	Neurodegenerative disease	hsa05022	Pathways of neurodegeneration - multiple diseases	1/3	483/8846	0.155038390795711	0.155038390795711	0.0450202223726202	PTGS2	1
