# Supplementary material for: Identification and Analysis of Biomarkers Associated With Lipid Metabolism and Ferroptosis in Ulcerative Colitis
Source: J Immunol Res. 2026 May 13;2026:9283449. doi: 10.1155/jimr/9283449 (PMC13169151; doi:10.1155/jimr/9283449)
Supplement: Supplementary file 1 — Supporting Information Table S1: 882 LMRG functional groups. Table S2: 88 FRGs. Table S3–S4: GO and KEGG enrichment pathways of candidate genes. Table S5–S6: GSEA enrichment pathways of ACSL4 and PTGS2. Table S7: Correlation p‐values and coefficients between biomarkers and differential immune cells. Table S8: miRNA–lncRNA pairs associated with biomarkers. Table S9: Drugs related to UC and biomarkers. Table S10: Ct value and RQ value of ACSL4. Table S11: Ct value and RQ value of PTGS2. [file JIMR-2026-9283449-s001.zip › Table S5-GSEA enrichment pathways of ACSL4.xlsx]

## Sheet: Table S5-GSEA enrichment pathwa
ID	Description	setSize	enrichmentScore	NES	pvalue	p.adjust	qvalue	rank	leading_edge	core_enrichment
KEGG_HEMATOPOIETIC_CELL_LINEAGE	KEGG_HEMATOPOIETIC_CELL_LINEAGE	83	0.626931099484984	2.99769695217679	1e-10	2.3e-09	1.22368421052632e-09	3094	tags=61%, list=20%, signal=49%	IL1R1/CD44/IL1B/IL7R/IL1A/ITGA5/MME/ITGAM/IL6/CSF3R/CR1/CD59/IL11/CD38/HLA-DRA/FCGR1A/HLA-DRB1/TNF/ITGA4/IL2RA/CD37/CSF2RA/CD55/MS4A1/CD34/ITGA2/CSF3/CR2/CD4/ITGA6/CD19/CD5/CD1D/CD1A/CD2/IL5RA/CSF1R/CD8A/CD22/CD1C/CD3D/CD14/CD3G/FLT3LG/CD3E/FLT3/IL3RA/CSF1/CD1B/GP1BA/CD33
KEGG_LEISHMANIA_INFECTION	KEGG_LEISHMANIA_INFECTION	64	0.651878830718387	2.94607763925918	1e-10	2.3e-09	1.22368421052632e-09	2209	tags=61%, list=14%, signal=52%	IL1B/FCGR2A/FCGR3B/TGFB3/TLR2/IL1A/NCF2/ITGAM/CR1/PRKCB/HLA-DRA/HLA-DOB/FCGR1A/HLA-DRB1/ITGB2/TNF/STAT1/ITGA4/HLA-DPB1/HLA-DMA/TLR4/TGFB1/HLA-DOA/JAK2/JAK1/HLA-DMB/IFNGR1/NFKBIA/NCF4/IFNG/C3/ITGB1/MAP3K7/HLA-DQB1/FOS/RELA/IL10/HLA-DPA1/ELK1
KEGG_CYTOKINE_CYTOKINE_RECEPTOR_INTERACTION	KEGG_CYTOKINE_CYTOKINE_RECEPTOR_INTERACTION	247	0.519734087232916	2.90826129616331	1e-10	2.3e-09	1.22368421052632e-09	2975	tags=47%, list=19%, signal=39%	OSMR/IL1R1/HGF/CXCL6/IL1B/KDR/CSF2RB/CXCR2/CXCL1/IL7R/TGFB3/IL18R1/PDGFRA/CCL4/PDGFRB/IL6ST/IL1A/VEGFC/IL24/CCR1/IL6/CXCR1/INHBA/CSF3R/CCL2/CXCL5/TNFRSF11B/CLCF1/CD40/IL11/IL15RA/IL10RA/CXCR4/TNFSF13B/OSM/CXCL3/TNFRSF10B/CXCL9/CCR6/CXCL10/TNFRSF1B/CXCL2/TNF/IL1RAP/CXCL16/CCL18/IL2RA/TGFBR2/TGFBR1/CXCL13/PLEKHO2/TNFRSF12A/TGFB1/BMP7/TNFRSF9/BMPR2/CXCL11/IL18RAP/IL2RB/IFNAR2/CSF2RA/IL12RB1/CCL22/CX…
KEGG_CELL_ADHESION_MOLECULES_CAMS	KEGG_CELL_ADHESION_MOLECULES_CAMS	125	0.532305407861056	2.7175418269267	1e-10	2.3e-09	1.22368421052632e-09	2312	tags=48%, list=15%, signal=41%	CDH5/CD80/ICAM1/SELE/SELP/PTPRM/CD274/SELL/ITGAV/ITGAM/CTLA4/VCAN/JAM3/SDC2/CD40/PTPRC/CD86/CDH3/HLA-DRA/NRCAM/HLA-DOB/HLA-DRB1/PECAM1/ITGB2/ITGA4/CLDN1/HLA-DPB1/HLA-DMA/CADM1/VCAM1/CD28/HLA-DOA/ICAM2/ICOS/JAM2/CD34/HLA-DMB/SELPLG/CLDN2/ITGB8/ESAM/CD4/CNTNAP1/CD276/ITGA6/ITGB1/NLGN2/CDH2/HLA-E/NLGN4X/MADCAM1/ITGAL/CD2/HLA-DQB1/CLDN18/CD8A/CD22/HLA-DPA1/ITGA8/CD226
KEGG_OXIDATIVE_PHOSPHORYLATION	KEGG_OXIDATIVE_PHOSPHORYLATION	99	-0.559382	-2.70112	1e-10	2.3e-09	1.22368421052632e-09	3559	tags=60%, list=23%, signal=46%	UQCRB/UQCRH/ATP6V1G3/SDHA/NDUFA10/SDHD/ATP4A/NDUFAB1/UQCR11/LHPP/NDUFA5/COX11/ATP4B/ATP6V1C2/ATP6V0E2/NDUFV3/COX6A2/NDUFC1/NDUFA6/COX7A2/NDUFA3/NDUFA11/NDUFB8/UQCRQ/COX8A/UQCRFS1/COX10/COX15/NDUFS7/COX6B2/ATP6V0D1/COX7B/CYC1/NDUFB9/NDUFA1/COX6A1/NDUFB1/NDUFA8/NDUFB7/NDUFS6/UQCRC1/NDUFB2/NDUFS8/COX5B/UQCR10/PPA2/COX6C/UQCRC2/NDUFS1/NDUFA2/COX7C/COX6B1/NDUFA9/NDUFV1/NDUFS2/COX5A/NDUFB10/NDUFS3/COX4…
KEGG_CHEMOKINE_SIGNALING_PATHWAY	KEGG_CHEMOKINE_SIGNALING_PATHWAY	176	0.499526617652771	2.66827461463955	1e-10	2.3e-09	1.22368421052632e-09	2283	tags=43%, list=15%, signal=37%	GNB4/CXCL6/LYN/CXCR2/CXCL1/CCL4/CCR1/CXCR1/CCL2/CXCL5/STAT2/PIK3R3/JAK3/GNB5/CXCR4/PIK3CG/ADCY7/RAC2/PRKCB/PLCB1/ADCY3/CXCL3/CXCL9/DOCK2/CCR6/CXCL10/FGR/CXCL2/STAT5B/STAT1/CXCL16/ELMO1/CCL18/ITK/PIK3R5/HCK/CXCL13/JAK2/VAV1/GNG11/CXCL11/ROCK1/PIK3CD/CCL22/CX3CL1/ARRB2/GRK5/AKT3/PREX1/NFKBIA/CCR2/GNG2/SHC1/GNAI2/GNG10/CCR7/TIAM1/CCL21/PF4/WAS/CXCR6/PPBP/STAT3/RASGRP2/RAP1B/CCL11/CCR5/RELA/GNAI1/GRB…
KEGG_PARKINSONS_DISEASE	KEGG_PARKINSONS_DISEASE	96	-0.53495	-2.58091	1e-10	2.3e-09	1.22368421052632e-09	3559	tags=56%, list=23%, signal=44%	UQCRB/UQCRH/SDHA/NDUFA10/SDHD/SLC6A3/NDUFAB1/UQCR11/NDUFA5/SLC25A6/UBB/NDUFV3/COX6A2/CYCS/SLC25A5/NDUFC1/NDUFA6/COX7A2/NDUFA3/NDUFB8/VDAC3/UQCRQ/COX8A/UQCRFS1/NDUFS7/COX6B2/COX7B/CYC1/NDUFB9/NDUFA1/COX6A1/NDUFB1/NDUFA8/NDUFB7/NDUFS6/UQCRC1/NDUFB2/NDUFS8/COX5B/UQCR10/COX6C/UQCRC2/NDUFS1/NDUFA2/COX7C/COX6B1/NDUFA9/PINK1/NDUFV1/NDUFS2/COX5A/NDUFB10/NDUFS3/COX4I1
KEGG_JAK_STAT_SIGNALING_PATHWAY	KEGG_JAK_STAT_SIGNALING_PATHWAY	148	0.472029417471428	2.47775062271089	1e-10	2.3e-09	1.22368421052632e-09	2517	tags=41%, list=16%, signal=34%	OSMR/IL13RA2/CSF2RB/IL7R/SOCS3/IL6ST/IL24/IL6/CSF3R/STAT2/PIK3R3/CLCF1/IL11/IL15RA/IL10RA/JAK3/PIK3CG/STAT4/OSM/STAT5B/STAT1/IL2RA/PIK3R5/PTPN11/JAK2/SOCS1/IL2RB/IFNAR2/JAK1/CSF2RA/IL12RB1/PIAS3/PIK3CD/SOCS4/AKT3/CBL/IFNGR1/CSF3/LIF/IL26/LEPR/IFNG/IL21R/IL23A/IRF9/STAT3/IL5RA/SPRY4/GRB2/IL10/CCND2/STAT5A/PIK3CA/CCND1/CBLB/IL2RG/IL15/CRLF2/IFNAR1/PTPN6
KEGG_ECM_RECEPTOR_INTERACTION	KEGG_ECM_RECEPTOR_INTERACTION	83	0.540349016733314	2.58370114659143	2.69781987496428e-10	5.51554285548253e-09	2.93447074118922e-09	3291	tags=54%, list=21%, signal=43%	TNC/CD44/COL4A1/THBS2/COL6A3/LAMC1/SPP1/COL5A2/ITGA5/ITGAV/COL1A2/SDC2/COL4A2/ITGA4/COL3A1/COL4A4/ITGA2/VWF/ITGB8/COL6A1/COL5A3/ITGA6/ITGB1/COL5A1/COL1A1/ITGA10/LAMA4/SV2B/SV2A/ITGA8/LAMC2/LAMB1/LAMA2/CD47/LAMC3/RELN/LAMB2/ITGA9/GP1BA/COL6A2/LAMA5/FN1/LAMA3/AGRN/SDC3
KEGG_SYSTEMIC_LUPUS_ERYTHEMATOSUS	KEGG_SYSTEMIC_LUPUS_ERYTHEMATOSUS	49	0.630753267960967	2.66440071770282	1.8504851000375e-09	2.97599986746253e-08	1.58334089058361e-08	2169	tags=51%, list=14%, signal=44%	FCGR2A/FCGR3B/CD80/C1S/FCGR2B/CD40/CD86/HLA-DRA/HLA-DOB/FCGR1A/HLA-DRB1/TNF/C1R/HLA-DPB1/HLA-DMA/ACTN1/CD28/HLA-DOA/HLA-DMB/IFNG/C3/C2/HLA-DQB1/IL10/HLA-DPA1
KEGG_B_CELL_RECEPTOR_SIGNALING_PATHWAY	KEGG_B_CELL_RECEPTOR_SIGNALING_PATHWAY	74	0.548810703592769	2.5497684117123	1.90760266824696e-09	2.97599986746253e-08	1.58334089058361e-08	2661	tags=57%, list=17%, signal=47%	LYN/PIK3AP1/LILRB3/FCGR2B/PIK3R3/PIK3CG/RAC2/PRKCB/CD81/PIK3R5/IFITM1/NFATC2/CD79A/VAV1/RASGRP3/PPP3CC/PIK3CD/PLCG2/AKT3/NFKBIA/BTK/CD72/CR2/CD79B/PPP3CB/PPP3CA/CD19/INPP5D/NFATC3/NFATC1/MALT1/FOS/CD22/RELA/GRB2/MAP2K1/BLNK/PIK3CA/DAPP1/PTPN6/NFKBIE/NFKB1
KEGG_PEROXISOME	KEGG_PEROXISOME	75	-0.539789	-2.50276	1.94086947877991e-09	2.97599986746253e-08	1.58334089058361e-08	3560	tags=55%, list=23%, signal=42%	IDH1/DDO/CROT/PEX19/GNPAT/SCP2/ACOX3/ACSL6/PEX7/PXMP4/ACSL5/FAR2/NUDT12/SLC27A2/MPV17L/PEX16/PECR/EPHX2/AMACR/EHHADH/ABCD3/ACOX2/PEX11A/PRDX5/AGXT/PEX10/MVK/GSTK1/ACOX1/CRAT/ECH1/MLYCD/PEX26/DAO/ACOT8/PHYH/PXMP2/ACAA1/DECR2/PEX11G/HMGCL
KEGG_FATTY_ACID_METABOLISM	KEGG_FATTY_ACID_METABOLISM	38	-0.676128	-2.65164	3.64979905858757e-09	5.1658694367701e-08	2.7484316797461e-08	2988	tags=74%, list=19%, signal=60%	ACOX3/ACSL6/ACADSB/ACADVL/ACADL/ALDH2/ADH5/ACSL5/ACAT2/CYP4A11/ALDH9A1/ADH1A/ALDH1B1/HADHA/HADHB/ALDH7A1/EHHADH/CPT1A/HADH/ACAA2/ACOX1/ACAT1/ECHS1/ACAA1/ADH1C/CPT2/ADH6/ACADS
KEGG_ALLOGRAFT_REJECTION	KEGG_ALLOGRAFT_REJECTION	33	0.685321736976317	2.65608333495605	7.86230000280213e-09	1.03333085751114e-07	5.49769849819999e-08	3988	tags=82%, list=26%, signal=61%	CD80/GZMB/CD40/CD86/HLA-DRA/HLA-DOB/HLA-DRB1/TNF/HLA-DPB1/HLA-DMA/CD28/HLA-DOA/HLA-DMB/IFNG/PRF1/HLA-E/HLA-DQB1/IL10/HLA-DPA1/IL12B/FASLG/HLA-DQA1/HLA-G/HLA-B/HLA-F/HLA-C/CD40LG
KEGG_BUTANOATE_METABOLISM	KEGG_BUTANOATE_METABOLISM	32	-0.689133	-2.59761	8.66429720322737e-09	1.06282045692922e-07	5.65459396421155e-08	2489	tags=69%, list=16%, signal=58%	ACSM1/ALDH5A1/ACSM3/HMGCS1/ALDH2/ACSM5/ABAT/ACAT2/ALDH9A1/AACS/ALDH1B1/HADHA/ALDH7A1/HMGCS2/EHHADH/PDHA1/HADH/ACAT1/ECHS1/BDH1/ACADS/HMGCL
KEGG_GRAFT_VERSUS_HOST_DISEASE	KEGG_GRAFT_VERSUS_HOST_DISEASE	33	0.681598138040416	2.64165188101831	1.04613556224011e-08	1.13228790265988e-07	6.02418620980372e-08	2169	tags=61%, list=14%, signal=52%	IL1B/CD80/IL1A/IL6/GZMB/CD86/HLA-DRA/HLA-DOB/HLA-DRB1/TNF/HLA-DPB1/HLA-DMA/CD28/HLA-DOA/HLA-DMB/IFNG/PRF1/HLA-E/HLA-DQB1/HLA-DPA1
KEGG_HUNTINGTONS_DISEASE	KEGG_HUNTINGTONS_DISEASE	155	-0.414394	-2.16094	1.01736169608812e-08	1.13228790265988e-07	6.02418620980372e-08	3559	tags=46%, list=23%, signal=36%	UQCRB/POLR2J2/UQCRH/SDHA/NDUFA10/SDHD/SIN3A/AP2S1/NDUFAB1/UQCR11/CLTC/CLTB/NDUFA5/POLR2F/AP2A2/DNAI1/SLC25A6/NDUFV3/DNAL4/BBC3/COX6A2/CYCS/SLC25A5/NDUFC1/NDUFA6/COX7A2/NDUFA3/CLTA/CREB3L4/NDUFB8/VDAC3/UQCRQ/COX8A/PLCB3/UQCRFS1/PLCB4/POLR2H/NDUFS7/COX6B2/PPARG/COX7B/DCTN2/CYC1/GNAQ/CREB3L3/NDUFB9/NDUFA1/COX6A1/NDUFB1/NDUFA8/NDUFB7/NDUFS6/UQCRC1/NDUFB2/NDUFS8/COX5B/UQCR10/COX6C/UQCRC2/NDUFS1/NDUFA2…
KEGG_ANTIGEN_PROCESSING_AND_PRESENTATION	KEGG_ANTIGEN_PROCESSING_AND_PRESENTATION	71	0.542587412510515	2.49981060283002	1.41412711047092e-08	1.44555215737028e-07	7.69086674115765e-08	3943	tags=59%, list=26%, signal=44%	IFI30/HLA-DRA/HLA-DOB/HLA-DRB1/RFX5/HLA-DPB1/HLA-DMA/CTSB/HLA-DOA/HSPA6/CD74/HLA-DMB/LTA/HSPA5/CIITA/CD4/CALR/TAP1/CREB1/HSP90AB1/HLA-E/HLA-DQB1/PSME2/HSPA8/CD8A/CANX/HLA-DPA1/PSME1/TAP2/CTSS/B2M/TAPBP/HLA-DQA1/NFYA/HLA-G/HLA-B/CD8B/HLA-F/PDIA3/RFXAP/HSP90AA1/HLA-C
KEGG_TYPE_I_DIABETES_MELLITUS	KEGG_TYPE_I_DIABETES_MELLITUS	39	0.645525267109532	2.62023694921798	1.72125110577779e-08	1.66689580770059e-07	8.86849600206838e-08	3660	tags=67%, list=24%, signal=51%	IL1B/CD80/IL1A/GZMB/CD86/HLA-DRA/HLA-DOB/HLA-DRB1/TNF/HLA-DPB1/HLA-DMA/CD28/HLA-DOA/HLA-DMB/LTA/IFNG/PRF1/HLA-E/HLA-DQB1/HLA-DPA1/IL12B/FASLG/HLA-DQA1/HLA-G/HLA-B/HLA-F
KEGG_INTESTINAL_IMMUNE_NETWORK_FOR_IGA_PRODUCTION	KEGG_INTESTINAL_IMMUNE_NETWORK_FOR_IGA_PRODUCTION	44	0.62288838346815	2.59454760226836	2.58307199795246e-08	2.37642623811626e-07	1.26434576741883e-07	2913	tags=57%, list=19%, signal=46%	CD80/IL6/CD40/CD86/IL15RA/CXCR4/HLA-DRA/TNFSF13B/HLA-DOB/HLA-DRB1/ITGA4/HLA-DPB1/HLA-DMA/TGFB1/CD28/HLA-DOA/ICOS/HLA-DMB/MADCAM1/HLA-DQB1/IL10/HLA-DPA1/IL15/AICDA/TNFRSF17
KEGG_RETINOL_METABOLISM	KEGG_RETINOL_METABOLISM	47	-0.593631	-2.46859	3.73668111949024e-08	3.27404440945812e-07	1.74191149931124e-07	2323	tags=49%, list=15%, signal=42%	CYP2C8/RDH12/CYP2A7/ADH5/CYP3A5/CYP4A11/UGT2B15/ADH1A/RDH5/CYP3A4/CYP3A7/UGT2B17/CYP3A43/CYP2A13/UGT1A6/DGAT1/UGT2B28/DHRS3/RETSAT/CYP2B6/UGT2A3/ADH1C/ADH6
KEGG_TOLL_LIKE_RECEPTOR_SIGNALING_PATHWAY	KEGG_TOLL_LIKE_RECEPTOR_SIGNALING_PATHWAY	97	0.466117031877796	2.26985684228816	1.02397479060318e-07	8.49884107753284e-07	4.52169462363017e-07	2226	tags=36%, list=14%, signal=31%	IL1B/CTSK/CD80/SPP1/TLR2/CCL4/TLR8/TLR1/IL6/PIK3R3/CD40/CD86/PIK3CG/LY96/CXCL9/CXCL10/TNF/STAT1/PIK3R5/TLR4/CXCL11/IFNAR2/PIK3CD/AKT3/NFKBIA/TBK1/TRAF3/CASP8/MAP3K7/MAP3K8/FOS/RELA/CD14/MAP2K1/PIK3CA
KEGG_ALZHEIMERS_DISEASE	KEGG_ALZHEIMERS_DISEASE	142	-0.410987	-2.09952	1.06235513469161e-07	8.49884107753284e-07	4.52169462363017e-07	2249	tags=37%, list=15%, signal=32%	NDUFV3/ITPR3/COX6A2/CYCS/NDUFC1/CACNA1F/CACNA1S/NOS1/NDUFA6/COX7A2/NDUFA3/NDUFB8/UQCRQ/CALML3/COX8A/PLCB3/UQCRFS1/PLCB4/NDUFS7/COX6B2/COX7B/CYC1/GNAQ/NDUFB9/NDUFA1/COX6A1/NDUFB1/NDUFA8/NDUFB7/NDUFS6/UQCRC1/NDUFB2/NDUFS8/COX5B/UQCR10/COX6C/UQCRC2/NDUFS1/NDUFA2/COX7C/COX6B1/CACNA1D/NDUFA9/NDUFV1/NDUFS2/COX5A/BAD/NDUFB10/NDUFS3/MAPK3/COX4I1/CHP2
KEGG_OLFACTORY_TRANSDUCTION	KEGG_OLFACTORY_TRANSDUCTION	110	-0.448079	-2.20804	1.13126258110117e-07	8.67301312177562e-07	4.61436052817581e-07	6252	tags=70%, list=41%, signal=42%	OR5K1/OR8D2/OR10A3/OR51I2/OR51B5/OR1D2/OR5L2/OR4D1/GUCA1C/CALML5/PDE1C/OR7C2/GUCA1A/OR1J4/OR2B6/OR51I1/OR51B4/OR51B2/OR1G1/OR8G1/OR7A5/OR2M4/OR10H1/OR5P2/GNAL/GUCA1B/OR4D2/OR2F2/OR1F1/OR2B3/CALML6/OR2C1/OR2W1/OR51E2/OR2F1/CAMK2B/OR6A2/OR3A2/OR2L13/CNGB1/OR5I1/OR7D2/OR7A17/OR2L2/OR2A4/CAMK2A/OR52D1/OR8D1/OR3A1/OR13C4/OR14J1/OR1A2/OR1C1/OR5P3/OR3A3/OR1A1/CNGA4/OR2S2/OR52A1/OR2H1/PRKACG/OR2H2/OR10J1…
KEGG_FOCAL_ADHESION	KEGG_FOCAL_ADHESION	194	0.373265862805611	2.03394395752676	1.22328944920953e-07	9.00341034618214e-07	4.79014394848363e-07	3215	tags=40%, list=21%, signal=32%	HGF/TNC/COL4A1/THBS2/KDR/COL6A3/LAMC1/PDGFRA/SPP1/CAV1/PDGFRB/COL5A2/CAV2/ITGA5/VEGFC/FYN/ITGAV/COL1A2/PIK3R3/PIK3CG/RAC2/PRKCB/COL4A2/ITGA4/PIK3R5/ACTN1/COL3A1/VAV1/ROCK1/PIK3CD/COL4A4/AKT3/ITGA2/VWF/ZYX/ITGB8/SHC1/RAPGEF1/PPP1R12A/BIRC3/PARVG/COL6A1/COL5A3/ITGA6/ITGB1/COL5A1/COL1A1/ITGA10/LAMA4/MET/PARVB/RAP1B/GRB2/CCND2/MAP2K1/ELK1/PIK3CA/CCND1/ITGA8/LAMC2/LAMB1/PDGFB/TLN1/DIAPH1/LAMA2/VCL/LAM…
KEGG_NATURAL_KILLER_CELL_MEDIATED_CYTOTOXICITY	KEGG_NATURAL_KILLER_CELL_MEDIATED_CYTOTOXICITY	120	0.422357820028717	2.14593504046292	3.59860492916033e-07	2.54670502679039e-06	1.35494031745713e-06	2517	tags=38%, list=16%, signal=32%	LCP2/FCGR3B/ICAM1/FYN/GZMB/FCER1G/PIK3R3/MICB/PIK3CG/RAC2/PRKCB/TNFRSF10B/ITGB2/TNF/PIK3R5/TYROBP/PTPN11/NFATC2/SH2D1A/VAV1/ICAM2/IFNAR2/PPP3CC/PIK3CD/PLCG2/IFNGR1/CD48/SHC1/IFNG/TNFRSF10A/PPP3CB/PRF1/PPP3CA/HLA-E/LCK/NFATC3/ITGAL/NFATC1/GRB2/CD247/MAP2K1/TNFRSF10C/PIK3CA/HCST/IFNAR1/PTPN6
KEGG_VALINE_LEUCINE_AND_ISOLEUCINE_DEGRADATION	KEGG_VALINE_LEUCINE_AND_ISOLEUCINE_DEGRADATION	43	-0.594437	-2.39697	6.04020156552914e-07	3.83240375192194e-06	2.03897911286465e-06	2472	tags=58%, list=16%, signal=49%	ACADSB/ALDH6A1/BCKDHA/HMGCS1/ALDH2/AUH/ABAT/ACAT2/ALDH9A1/ALDH1B1/HADHA/HADHB/ALDH7A1/HMGCS2/EHHADH/IVD/HIBCH/HADH/ACAA2/ACAT1/BCAT2/ECHS1/ACAA1/ACADS/HMGCL
KEGG_NOD_LIKE_RECEPTOR_SIGNALING_PATHWAY	KEGG_NOD_LIKE_RECEPTOR_SIGNALING_PATHWAY	60	0.523540363135583	2.3455749041548	5.72682910705309e-07	3.83240375192194e-06	2.03897911286465e-06	2661	tags=45%, list=17%, signal=37%	IL1B/RIPK2/CXCL1/CARD6/IL6/TNFAIP3/CCL2/NOD2/NLRP3/CARD8/CXCL2/TNF/NLRC4/NFKBIA/NLRP1/BIRC3/NAIP/HSP90AB1/HSP90B1/CASP8/MAP3K7/PSTPIP1/CCL11/RELA/CCL7/TRIP6/NFKB1
KEGG_METABOLISM_OF_XENOBIOTICS_BY_CYTOCHROME_P450	KEGG_METABOLISM_OF_XENOBIOTICS_BY_CYTOCHROME_P450	54	-0.538493	-2.30091	5.84188048845193e-07	3.83240375192194e-06	2.03897911286465e-06	1950	tags=44%, list=13%, signal=39%	MGST2/CYP2S1/ADH5/CYP3A5/AKR1C3/UGT2B15/EPHX1/ADH1A/CYP3A4/CYP3A7/UGT2B17/GSTM4/CYP3A43/GSTZ1/DHDH/GSTA1/UGT1A6/UGT2B28/GSTO2/CYP2B6/GSTK1/UGT2A3/ADH1C/ADH6
KEGG_LEUKOCYTE_TRANSENDOTHELIAL_MIGRATION	KEGG_LEUKOCYTE_TRANSENDOTHELIAL_MIGRATION	112	0.426088965133923	2.13338578375606	7.42080221702316e-07	4.55142535977421e-06	2.42152493397598e-06	2226	tags=38%, list=14%, signal=32%	MSN/RAPGEF4/CDH5/ICAM1/NCF2/ITGAM/RHOH/PIK3R3/JAM3/RASSF5/CXCR4/PIK3CG/MMP2/RAC2/MMP9/PRKCB/PECAM1/ITGB2/ITGA4/CLDN1/ITK/PIK3R5/THY1/ACTN1/CYBB/PTPN11/VCAM1/VAV1/ROCK1/JAM2/PIK3CD/PLCG2/NCF4/CLDN2/ESAM/GNAI2/ITGB1/ITGAL/CLDN18/RAP1B/GNAI1/PIK3CA
KEGG_DRUG_METABOLISM_CYTOCHROME_P450	KEGG_DRUG_METABOLISM_CYTOCHROME_P450	56	-0.529307	-2.28535	8.6048299996582e-07	5.10738296753906e-06	2.71731473673417e-06	2323	tags=46%, list=15%, signal=40%	CYP2C8/CYP2A7/MGST2/ADH5/CYP3A5/UGT2B15/ADH1A/CYP3A4/CYP3A7/UGT2B17/GSTM4/CYP3A43/GSTZ1/CYP2A13/GSTA1/UGT1A6/UGT2B28/GSTO2/CYP2B6/GSTK1/FMO5/UGT2A3/FMO4/ADH1C/ADH6/MAOA
KEGG_PATHWAYS_IN_CANCER	KEGG_PATHWAYS_IN_CANCER	319	0.310278086156836	1.79870031469653	9.47933959177432e-07	5.45062026527023e-06	2.8999295461678e-06	3225	tags=34%, list=21%, signal=27%	HGF/FGF2/HIF1A/COL4A1/WNT5A/MMP1/LAMC1/TGFB3/FZD10/PDGFRA/PDGFRB/RUNX1/VEGFC/ITGAV/IL6/CSF3R/PIK3R3/RASSF5/FGF7/LEF1/PIK3CG/MMP2/RAC2/MMP9/ETS1/PRKCB/E2F3/STAT5B/COL4A2/FGFR1/STAT1/WNT2/GLI3/PIK3R5/TGFBR2/TGFBR1/TGFB1/MITF/SPI1/JAK1/CSF2RA/PIAS3/PIK3CD/PLCG2/COL4A4/AKT3/ITGA2/CBL/NFKBIA/TRAF1/BIRC3/CDKN2A/NFKB2/MDM2/ITGA6/ITGB1/MSH6/FZD4/STK4/TPR/HSP90AB1/TCF7/HSP90B1/EPAS1/TRAF3/CASP8/LAMA4/MET/…
KEGG_CARDIAC_MUSCLE_CONTRACTION	KEGG_CARDIAC_MUSCLE_CONTRACTION	72	-0.489551	-2.23673	1.08819799793877e-06	6.0675282309313e-06	3.22814717091883e-06	3959	tags=57%, list=26%, signal=42%	MYL3/CACNG7/MYH6/CACNA2D1/CACNG4/UQCRB/UQCRH/CACNG3/UQCR11/ATP1A4/CACNG6/MYH7/COX6A2/ATP1A1/CACNA1F/CACNA1S/COX7A2/UQCRQ/COX8A/UQCRFS1/CACNB3/COX6B2/SLC9A1/COX7B/TPM1/CYC1/COX6A1/ATP1B3/UQCRC1/CACNA2D4/COX5B/CACNB1/CACNA2D2/UQCR10/COX6C/UQCRC2/COX7C/COX6B1/CACNA1D/COX5A/COX4I1
KEGG_ASCORBATE_AND_ALDARATE_METABOLISM	KEGG_ASCORBATE_AND_ALDARATE_METABOLISM	13	-0.815833	-2.38828	1.19194707110832e-06	6.45053709070383e-06	3.43192190752549e-06	1906	tags=77%, list=12%, signal=67%	ALDH2/UGT2B15/ALDH9A1/UGT2B17/ALDH1B1/ALDH7A1/UGT1A6/UGT2B28/UGDH/UGT2A3
KEGG_CITRATE_CYCLE_TCA_CYCLE	KEGG_CITRATE_CYCLE_TCA_CYCLE	30	-0.633178	-2.34697	1.8761307843131e-06	9.86308755181743e-06	5.24752369747724e-06	4428	tags=77%, list=29%, signal=55%	SUCLA2/SDHB/PDHB/IDH1/SDHA/SDHD/MDH1/CS/DLST/MDH2/DLAT/PC/IDH3G/IDH3B/OGDHL/PDHA1/SUCLG2/FH/IDH3A/SUCLG1/PCK1/ACO2/PCK2
KEGG_T_CELL_RECEPTOR_SIGNALING_PATHWAY	KEGG_T_CELL_RECEPTOR_SIGNALING_PATHWAY	105	0.423703741422307	2.08325086432627	2.38010767070581e-06	1.21649947613853e-05	6.47222261332282e-06	2721	tags=43%, list=18%, signal=36%	LCP2/RASGRP1/FYN/CTLA4/PIK3R3/PTPRC/PIK3CG/TNF/ITK/PIK3R5/NFATC2/CD28/VAV1/ICOS/PPP3CC/PIK3CD/AKT3/CBL/NFKBIA/IFNG/CD4/PPP3CB/PPP3CA/LCK/NFATC3/NFATC1/MAP3K7/MALT1/MAP3K8/FOS/CD8A/RELA/GRB2/IL10/CD3D/CD247/MAP2K1/PIK3CA/CBLB/PRKCQ/PTPN6/CD3G/NFKBIE/NFKB1/CD3E
KEGG_AUTOIMMUNE_THYROID_DISEASE	KEGG_AUTOIMMUNE_THYROID_DISEASE	46	0.542056846880418	2.26721284884362	5.55654206356671e-06	2.76325335053047e-05	1.4701519542296e-05	3988	tags=59%, list=26%, signal=44%	CD80/GZMB/CTLA4/CD40/CD86/HLA-DRA/HLA-DOB/HLA-DRB1/HLA-DPB1/HLA-DMA/CD28/HLA-DOA/HLA-DMB/PRF1/HLA-E/HLA-DQB1/IL10/HLA-DPA1/TSHR/FASLG/HLA-DQA1/HLA-G/HLA-B/HLA-F/TG/HLA-C/CD40LG
KEGG_PENTOSE_AND_GLUCURONATE_INTERCONVERSIONS	KEGG_PENTOSE_AND_GLUCURONATE_INTERCONVERSIONS	15	-0.743551	-2.25039	7.55006079446379e-06	3.65581891100352e-05	1.94502951214718e-05	1739	tags=73%, list=11%, signal=65%	UGT2B15/UGT2B17/UGP2/DHDH/UGT1A6/XYLB/UGT2B28/DCXR/UGDH/UGT2A3/CRYL1
KEGG_PRIMARY_IMMUNODEFICIENCY	KEGG_PRIMARY_IMMUNODEFICIENCY	35	0.59359019802136	2.32808614162493	8.66734640275169e-06	4.08920958488798e-05	2.17560921850447e-05	2813	tags=60%, list=18%, signal=49%	IL7R/CD40/PTPRC/JAK3/RFX5/CD79A/ICOS/BTK/CIITA/CD4/ADA/TAP1/CD19/LCK/CD8A/CD3D/BLNK/IL2RG/AICDA/CD3E/TAP2
KEGG_COMPLEMENT_AND_COAGULATION_CASCADES	KEGG_COMPLEMENT_AND_COAGULATION_CASCADES	67	0.457162309747175	2.08889398368863	1.77455691696968e-05	8.16296181806054e-05	4.34299455995212e-05	1569	tags=36%, list=10%, signal=32%	TFPI/THBD/C5AR1/PLAU/SERPINE1/F5/C1S/MASP1/CR1/CD59/SERPING1/F2R/F3/CFI/C1R/C3AR1/CD55/PLAUR/C4BPB/VWF/CFB/CR2/C3/C2
KEGG_PROTEIN_EXPORT	KEGG_PROTEIN_EXPORT	22	0.662873680229868	2.32381900696302	3.6268363135117e-05	0.000158889971830036	8.45352824953854e-05	3340	tags=68%, list=22%, signal=53%	SRP54/SEC62/SEC63/SPCS2/SRPRB/SRP19/HSPA5/SEC11C/SPCS3/SEC61B/SRP72/SPCS1/SEC61A1/SRP68/SEC61A2
KEGG_SMALL_CELL_LUNG_CANCER	KEGG_SMALL_CELL_LUNG_CANCER	83	0.416545373943576	1.9917289139744	3.56430834382096e-05	0.000158889971830036	8.45352824953854e-05	3356	tags=47%, list=22%, signal=37%	COL4A1/LAMC1/ITGAV/PIK3R3/PIK3CG/E2F3/COL4A2/PIK3R5/PIAS3/PIK3CD/COL4A4/AKT3/ITGA2/NFKBIA/TRAF1/BIRC3/ITGA6/ITGB1/TRAF3/LAMA4/RELA/PIK3CA/CCND1/LAMC2/LAMB1/LAMA2/CDK2/TRAF5/NFKB1/LAMC3/RB1/LAMB2/PIAS1/LAMA5/NOS2/FN1/LAMA3/MYC/CDKN1B
KEGG_MATURITY_ONSET_DIABETES_OF_THE_YOUNG	KEGG_MATURITY_ONSET_DIABETES_OF_THE_YOUNG	23	-0.62815	-2.15818	4.38736570048428e-05	0.000187738439276537	9.9883723413718e-05	3579	tags=74%, list=23%, signal=57%	HNF4G/PAX4/NKX6-1/ONECUT1/NKX2-2/INS/FOXA2/HES1/NEUROD1/FOXA3/MNX1/NR5A2/PAX6/PKLR/HNF1A/HNF4A/HNF1B
KEGG_VIRAL_MYOCARDITIS	KEGG_VIRAL_MYOCARDITIS	66	0.45172610443513	2.05151072362526	4.82663804216431e-05	0.00020184122721778	0.000107386922947675	2286	tags=41%, list=15%, signal=35%	CD80/ICAM1/CAV1/FYN/CD40/CD86/RAC2/HLA-DRA/HLA-DOB/HLA-DRB1/ITGB2/HLA-DPB1/HLA-DMA/MYH10/CD28/HLA-DOA/ABL2/CD55/HLA-DMB/PRF1/HLA-E/ITGAL/CASP8/HLA-DQB1/HLA-DPA1/CCND1/SGCB
KEGG_NEUROACTIVE_LIGAND_RECEPTOR_INTERACTION	KEGG_NEUROACTIVE_LIGAND_RECEPTOR_INTERACTION	268	-0.294536	-1.67262	5.28616085986812e-05	0.000216145244047941	0.000114997183618184	5167	tags=53%, list=34%, signal=36%	NPBWR2/CHRNA10/GRIN2A/DRD1/GLRA3/GHRHR/GABRG2/GRM6/ADORA1/MTNR1B/MC2R/GPR156/TSPO/OPRK1/GCGR/CHRNA4/GABRA3/CGA/AVPR1A/BRS3/GRPR/ADRA1A/HTR1F/P2RX3/MCHR2/MC3R/P2RY11/BDKRB1/CHRM5/NPBWR1/MLNR/CHRM4/GABRB3/TAAR1/GIPR/GLRA1/HRH3/GALR3/P2RY2/FSHB/TAAR2/LEP/HTR1E/GRIK4/CHRNA2/NMBR/GRIK5/HTR4/HTR1B/AVPR2/GALR2/P2RY4/AVPR1B/LHB/CALCR/GRIN2C/P2RX6/GABRA4/PTGER4/GABRR1/GABRA1/PLG/NPY5R/CRHR2/HCRTR2/CHRNA3/…
KEGG_PROTEASOME	KEGG_PROTEASOME	42	0.528277722039579	2.19119611879794	5.94129084181359e-05	0.000237651633672544	0.000126439370317772	4728	tags=67%, list=31%, signal=46%	PSMD12/PSMC2/IFNG/PSMA8/PSMD14/PSME4/PSMB9/PSME2/PSMA1/PSMA3/PSMD6/PSME1/POMP/PSMC6/PSMB2/PSMB8/PSMC4/PSMA2/PSMB5/PSMB4/PSME3/PSMA6/PSMB1/PSMD1/PSMA5/PSMA4/PSMB7/PSMB10
KEGG_ASTHMA	KEGG_ASTHMA	26	0.602041523097152	2.20438363624266	9.44188881381975e-05	0.000369639902498475	0.000196661961855596	2169	tags=54%, list=14%, signal=46%	FCER1G/CD40/HLA-DRA/HLA-DOB/HLA-DRB1/TNF/HLA-DPB1/HLA-DMA/HLA-DOA/HLA-DMB/HLA-DQB1/CCL11/IL10/HLA-DPA1
KEGG_APOPTOSIS	KEGG_APOPTOSIS	86	0.402270044722235	1.92854050115739	0.000105051231892107	0.000402696388919744	0.00021424922293785	3162	tags=40%, list=21%, signal=32%	IL1R1/IRAK2/IL1B/CSF2RB/IRAK3/IL1A/PIK3R3/ATM/PIK3CG/TNFRSF10B/PRKAR1A/CFLAR/PRKAR2B/TNF/IL1RAP/PIK3R5/PPP3CC/PIK3CD/AKT3/NFKBIA/TNFRSF10A/BIRC3/PPP3CB/PPP3CA/CASP8/RELA/TNFRSF10C/PIK3CA/EXOG/NFKB1/CASP10/IL3RA/FASLG/IRAK4
KEGG_PPAR_SIGNALING_PATHWAY	KEGG_PPAR_SIGNALING_PATHWAY	67	-0.434654	-1.95247	0.000109663013936775	0.000411795807436053	0.000219090446748015	3008	tags=45%, list=20%, signal=36%	SCP2/ACOX3/ACSL6/APOA5/ACADL/CYP8B1/RXRG/ACSL5/CYP4A11/SLC27A4/FABP2/SLC27A2/APOA1/PPARG/RXRA/PLIN1/HMGCS2/EHHADH/CYP27A1/DBI/ACOX2/CPT1A/FABP1/PPARA/AQP7/ACOX1/PCK1/ACAA1/CPT2/PCK2
KEGG_PROPANOATE_METABOLISM	KEGG_PROPANOATE_METABOLISM	31	-0.569332	-2.13193	0.000131277191183616	0.000483100063555707	0.000257026921685817	2500	tags=55%, list=16%, signal=46%	ACACB/ALDH6A1/ALDH2/ABAT/ACAT2/ALDH9A1/ALDH1B1/HADHA/ALDH7A1/EHHADH/SUCLG2/HIBCH/SUCLG1/ACAT1/MLYCD/ECHS1/ACSS2
KEGG_TERPENOID_BACKBONE_BIOSYNTHESIS	KEGG_TERPENOID_BACKBONE_BIOSYNTHESIS	15	-0.667438	-2.02003	0.000256239356600928	0.000924471404207271	0.000491852634961534	4060	tags=73%, list=26%, signal=54%	MVD/GGPS1/PDSS1/HMGCS1/ACAT2/DHDDS/HMGCS2/HMGCR/MVK/PDSS2/ACAT1
KEGG_PYRUVATE_METABOLISM	KEGG_PYRUVATE_METABOLISM	39	-0.499904	-1.9755	0.000438331107704503	0.00155101776572363	0.000825198239200786	2647	tags=49%, list=17%, signal=40%	MDH2/ACACB/GRHPR/DLAT/ALDH2/ACAT2/ALDH9A1/PC/ALDH1B1/HAGH/ALDH7A1/PDHA1/ME3/PKLR/ACAT1/PCK1/LDHD/PCK2/ACSS2
KEGG_GLYCOSAMINOGLYCAN_BIOSYNTHESIS_CHONDROITIN_SULFATE	KEGG_GLYCOSAMINOGLYCAN_BIOSYNTHESIS_CHONDROITIN_SULFATE	22	0.607004125830888	2.12795856432502	0.000471622077909909	0.00163732947802685	0.000871119230300328	3663	tags=64%, list=24%, signal=49%	CSGALNACT1/CHST15/CHST11/CSGALNACT2/DSE/CHSY1/CHSY3/CHST3/CHST14/CHST12/UST/CHST7/CHPF/CHPF2
KEGG_CHRONIC_MYELOID_LEUKEMIA	KEGG_CHRONIC_MYELOID_LEUKEMIA	72	0.394172054805472	1.82977898838448	0.000704279368091775	0.00239976673572012	0.00127676376671608	2249	tags=35%, list=15%, signal=30%	TGFB3/RUNX1/PIK3R3/PIK3CG/E2F3/STAT5B/PIK3R5/TGFBR2/TGFBR1/PTPN11/TGFB1/PIK3CD/AKT3/CBL/NFKBIA/SHC1/CDKN2A/MDM2/RELA/GRB2/MAP2K1/STAT5A/PIK3CA/CCND1/CBLB
KEGG_ARGININE_AND_PROLINE_METABOLISM	KEGG_ARGININE_AND_PROLINE_METABOLISM	49	-0.45604	-1.92364	0.000903049764403992	0.00302111193909699	0.00160734216439371	2362	tags=41%, list=15%, signal=35%	AGMAT/CKM/ALDH2/NOS1/ARG2/ALDH9A1/ASL/OTC/PRODH2/ALDH1B1/ALDH18A1/NAGS/GOT2/ALDH7A1/ACY1/CKMT2/GOT1/DAO/CKB/MAOA
KEGG_UBIQUITIN_MEDIATED_PROTEOLYSIS	KEGG_UBIQUITIN_MEDIATED_PROTEOLYSIS	128	0.333271551823105	1.7136999184534	0.00102561230548887	0.00336986900374913	0.00179289369192603	4242	tags=41%, list=28%, signal=30%	SOCS3/SYVN1/CDC27/UBE2E2/UBA6/TRIP12/SOCS1/UBE2L6/PIAS3/MAP3K1/CBL/BIRC3/DDB2/FBXW7/MDM2/NEDD4/UBE2H/UBR5/SMURF2/UBE2I/CBLB/CUL1/UBE2D3/UBA2/FBXW11/HERC1/UBE2W/UBE2D1/UBE2Q2/UBE2Z/HERC4/PML/PIAS1/UBE2S/UBE2B/UBE2F/RHOBTB2/UBE2J1/UBA3/CUL2/ANAPC10/MGRN1/UBE2N/CDC26/UBE3C/FBXO4/UBE2G1/TRIM32/UBE2O/TRIM37/UBE4A/UBE4B
KEGG_STEROID_HORMONE_BIOSYNTHESIS	KEGG_STEROID_HORMONE_BIOSYNTHESIS	43	-0.46966	-1.89383	0.00112824011089363	0.00364203825270926	0.00193769769737964	3674	tags=51%, list=24%, signal=39%	HSD17B1/CYP11B1/SRD5A1/AKR1C4/CYP1A1/SRD5A2/CYP3A5/AKR1C3/UGT2B15/HSD17B2/CYP3A4/CYP3A7/UGT2B17/CYP3A43/HSD3B1/HSD17B8/HSD17B3/UGT1A6/UGT2B28/HSD3B2/UGT2A3/HSD11B2
KEGG_BETA_ALANINE_METABOLISM	KEGG_BETA_ALANINE_METABOLISM	22	-0.545351	-1.85815	0.00139777662848323	0.00443432585587784	0.00235922371050709	1906	tags=45%, list=12%, signal=40%	ALDH2/ABAT/ALDH9A1/ALDH1B1/HADHA/ALDH7A1/EHHADH/HIBCH/MLYCD/ECHS1
KEGG_MAPK_SIGNALING_PATHWAY	KEGG_MAPK_SIGNALING_PATHWAY	259	0.263446292514313	1.48131867247128	0.00155019495489575	0.00483450630001385	0.00257213435870302	2234	tags=24%, list=15%, signal=21%	IL1R1/FGF2/IL1B/TGFB3/PDGFRA/DUSP14/PDGFRB/IL1A/MRAS/RASGRP1/DUSP4/FGF7/ELK4/RAC2/PRKCB/MAP4K4/DUSP7/TNF/FGFR1/TGFBR2/TGFBR1/STK3/TGFB1/MEF2C/MAP3K5/NFATC2/DUSP10/RASGRP3/HSPA6/PPP3CC/MAPKAPK2/ARRB2/AKT3/MAP3K1/GNA12/DUSP6/CDC25B/PLA2G4A/NFKB2/PPP3CB/PPP3CA/RASGRF2/DUSP2/PTPN7/STK4/MAP3K3/PLA2G2D/MAP4K1/MAP3K7/DUSP1/MAP3K8/DUSP5/FOS/HSPA8/RASGRP2/RAP1B/RELA/GRB2/CD14/MAP2K1/ELK1/GADD45B
KEGG_FC_GAMMA_R_MEDIATED_PHAGOCYTOSIS	KEGG_FC_GAMMA_R_MEDIATED_PHAGOCYTOSIS	87	0.366304485731532	1.75889248012843	0.00172138008701396	0.00527889893350947	0.00280856751039119	2226	tags=34%, list=14%, signal=30%	FCGR2A/LYN/ASAP1/FCGR2B/PIK3R3/PTPRC/PIK3CG/LIMK1/RAC2/PRKCB/FCGR1A/DOCK2/WASF1/PIKFYVE/PIK3R5/HCK/SPHK1/VAV1/PIK3CD/PLCG2/AKT3/CFL2/AMPH/PLA2G4A/WASF3/WAS/INPP5D/RPS6KB1/MAP2K1/PIK3CA
KEGG_STARCH_AND_SUCROSE_METABOLISM	KEGG_STARCH_AND_SUCROSE_METABOLISM	33	-0.487706	-1.84548	0.00194443976595575	0.00586519535960422	0.0031204986753043	1739	tags=36%, list=11%, signal=32%	UGT2B15/ENPP3/UGT2B17/UGP2/UGT1A6/PYGB/ENPP1/PGM1/UGT2B28/TREH/UGDH/UGT2A3
KEGG_GLYCOLYSIS_GLUCONEOGENESIS	KEGG_GLYCOLYSIS_GLUCONEOGENESIS	59	-0.398037	-1.73007	0.00232105014829636	0.00688827785946017	0.00366481602362583	1906	tags=29%, list=12%, signal=25%	ALDH2/ADH5/ALDH9A1/ADH1A/ALDH1B1/FBP1/ALDH7A1/PDHA1/PGM1/PFKL/PKLR/PCK1/GALM/ADH1C/ADH6/PCK2/ACSS2
KEGG_TYROSINE_METABOLISM	KEGG_TYROSINE_METABOLISM	40	-0.444431	-1.76432	0.00301099837060607	0.00879402698716693	0.0046787443352776	3605	tags=48%, list=23%, signal=36%	TH/ALDH3A1/HEMK1/DCT/PNMT/FAH/ADH5/TYR/ADH1A/GSTZ1/TAT/GOT2/DBH/GOT1/DDC/ADH1C/ADH6/LCMT1/MAOA
KEGG_PROXIMAL_TUBULE_BICARBONATE_RECLAMATION	KEGG_PROXIMAL_TUBULE_BICARBONATE_RECLAMATION	23	-0.513385	-1.76387	0.00358520583279909	0.0103074667692974	0.00548394971135386	5155	tags=65%, list=34%, signal=43%	ATP1A3/ATP1A2/GLUD1/GLS2/MDH1/ATP1A4/SLC9A3/ATP1A1/CA2/SLC4A4/ATP1B3/CA4/SLC25A10/PCK1/PCK2
KEGG_LYSINE_DEGRADATION	KEGG_LYSINE_DEGRADATION	39	-0.452217	-1.78706	0.00417556084744912	0.0118200491681637	0.006288698928142	2810	tags=38%, list=18%, signal=32%	PLOD2/DLST/ALDH2/ACAT2/ALDH9A1/ALDH1B1/HADHA/ALDH7A1/TMLHE/EHHADH/OGDHL/SETMAR/HADH/ACAT1/ECHS1
KEGG_PORPHYRIN_AND_CHLOROPHYLL_METABOLISM	KEGG_PORPHYRIN_AND_CHLOROPHYLL_METABOLISM	27	-0.490952	-1.76709	0.00450712776956501	0.0125653259030297	0.00668521343811078	1739	tags=44%, list=11%, signal=39%	GUSB/HCCS/UGT2B15/UGT2B17/BLVRB/COX10/COX15/MMAB/ALAD/UGT1A6/UGT2B28/UGT2A3
KEGG_CYTOSOLIC_DNA_SENSING_PATHWAY	KEGG_CYTOSOLIC_DNA_SENSING_PATHWAY	51	0.396108535034981	1.70058519133573	0.00531848237141599	0.0146059814379185	0.00777091689774842	2661	tags=27%, list=17%, signal=23%	IL1B/IL33/CCL4/IL6/AIM2/CXCL10/POLR3G/NFKBIA/ZBP1/TBK1/ADAR/RELA/POLR3F/NFKB1
KEGG_DRUG_METABOLISM_OTHER_ENZYMES	KEGG_DRUG_METABOLISM_OTHER_ENZYMES	38	-0.452061	-1.77289	0.00638910302457588	0.017288161125323	0.00919793469482286	3028	tags=42%, list=20%, signal=34%	UCKL1/GUSB/UCK1/CYP2A7/CYP3A5/UGT2B15/NAT2/CYP3A4/CYP3A7/UGT2B17/CYP3A43/CYP2A13/UGT1A6/UGT2B28/UGT2A3/CES2
KEGG_TASTE_TRANSDUCTION	KEGG_TASTE_TRANSDUCTION	43	-0.424674	-1.71243	0.00663904819348204	0.0177041285159521	0.00941924457656491	3870	tags=42%, list=25%, signal=31%	ADCY8/GNAT3/TAS2R9/PRKACG/TAS2R3/KCNB1/TAS2R8/CACNA1B/ITPR3/GRM4/TAS1R1/GNG13/TAS1R2/PRKACB/TRPM5/ADCY6/SCNN1A/SCNN1B
KEGG_ACUTE_MYELOID_LEUKEMIA	KEGG_ACUTE_MYELOID_LEUKEMIA	57	0.377414673754701	1.65446295964436	0.00736844410719759	0.0192906814775523	0.0102633488410318	3505	tags=47%, list=23%, signal=37%	RUNX1/PIK3R3/LEF1/PIK3CG/STAT5B/PIK3R5/PIM2/SPI1/PIK3CD/AKT3/TCF7/STAT3/RELA/GRB2/RPS6KB1/MAP2K1/STAT5A/PIK3CA/CCND1/RUNX1T1/NFKB1/FLT3/PIM1/PML/MYC/KIT/SOS1
KEGG_REGULATION_OF_ACTIN_CYTOSKELETON	KEGG_REGULATION_OF_ACTIN_CYTOSKELETON	206	0.259791406280759	1.42582308448014	0.0074436868744903	0.0192906814775523	0.0102633488410318	2496	tags=26%, list=16%, signal=22%	FGF2/MSN/ITGAX/PDGFRA/PDGFRB/MRAS/ITGA5/ITGAV/ITGAM/PIP4K2A/ARHGEF6/PIK3R3/FGF7/PIK3CG/LIMK1/RAC2/F2R/RDX/ITGB2/WASF1/FGFR1/ITGA4/PIKFYVE/PIK3R5/ACTN1/MYH10/VAV1/ROCK1/PIK3CD/ITGA2/CFL2/GNA12/ITGB8/PPP1R12A/ITGA6/NCKAP1L/ITGB1/TIAM1/WAS/ITGA10/ITGAL/FGD3/CD14/MAP2K1/PIK3CA/ITGA8/SSH1/ENAH/ITGAE/SSH2/PDGFB/ARPC1B/DIAPH1
KEGG_PATHOGENIC_ESCHERICHIA_COLI_INFECTION	KEGG_PATHOGENIC_ESCHERICHIA_COLI_INFECTION	50	0.395125823552632	1.6809191319889	0.00867906429189949	0.0218759976672535	0.0116388317108385	3290	tags=40%, list=21%, signal=32%	TUBB6/FYN/LY96/HCLS1/CLDN1/TLR4/ROCK1/TUBA1A/ITGB1/WAS/CD14/ARPC1B/TUBB2B/TUBB/TUBA1B/RHOA/TUBB2A/ARPC2/TLR5/ARHGEF2
KEGG_AMINOACYL_TRNA_BIOSYNTHESIS	KEGG_AMINOACYL_TRNA_BIOSYNTHESIS	22	-0.487125	-1.65976	0.00867015732525564	0.0218759976672535	0.0116388317108385	5799	tags=77%, list=38%, signal=48%	FARSA/PSTK/EARS2/CARS2/LARS2/AARS2/VARS2/IARS2/DARS2/WARS2/SARS2/FARSB/FARS2/SEPSECS/TARS2/PARS2/HARS2
KEGG_GLYCEROPHOSPHOLIPID_METABOLISM	KEGG_GLYCEROPHOSPHOLIPID_METABOLISM	66	-0.355258	-1.59506	0.00891832600923302	0.0221752971040389	0.0117980699695401	5493	tags=56%, list=36%, signal=36%	PLA2G2F/DGKB/PEMT/PTDSS2/MBOAT7/ETNK2/MBOAT2/PLA2G2E/PLA2G5/CHAT/AGPAT3/DGKH/GPD2/CHPT1/PHOSPHO1/ETNK1/PCYT1B/GNPAT/PLA2G12A/LPCAT4/PLA2G1B/DGKD/CDIPT/CHKA/PLA2G6/PLA2G15/AGPAT2/PLA2G12B/GPD1L/LYPLA2/LPCAT3/MBOAT1/PCYT2/PLD1/PLA2G10/DGKQ/CDS1
KEGG_PANCREATIC_CANCER	KEGG_PANCREATIC_CANCER	69	0.342573013385469	1.56612182954326	0.012201388450752	0.0299340729991783	0.015926022819929	2240	tags=30%, list=15%, signal=26%	TGFB3/VEGFC/ARHGEF6/PIK3R3/PIK3CG/RAC2/E2F3/STAT1/PIK3R5/TGFBR2/TGFBR1/TGFB1/JAK1/PIK3CD/AKT3/CDKN2A/STAT3/RELA/MAP2K1/PIK3CA/CCND1
KEGG_PRION_DISEASES	KEGG_PRION_DISEASES	35	0.417691524777534	1.63820402282615	0.0150842741563527	0.036519821641696	0.0194298822235568	2209	tags=29%, list=14%, signal=25%	IL1B/LAMC1/IL1A/PRNP/FYN/IL6/EGR1/HSPA5/MAP2K1/ELK1
KEGG_PHENYLALANINE_METABOLISM	KEGG_PHENYLALANINE_METABOLISM	17	-0.515809	-1.63156	0.0185294090232252	0.0437476154538411	0.023275333164801	1236	tags=35%, list=8%, signal=32%	TAT/GOT2/GOT1/DDC/PRDX6/MAOA
KEGG_PROSTATE_CANCER	KEGG_PROSTATE_CANCER	89	0.308676541778354	1.48288944532787	0.0185451848119544	0.0437476154538411	0.023275333164801	2661	tags=30%, list=17%, signal=25%	PDGFRA/PDGFRB/CREB5/CREB3L2/PIK3R3/LEF1/PIK3CG/E2F3/FGFR1/PIK3R5/PIK3CD/AKT3/NFKBIA/MDM2/CREB1/HSP90AB1/TCF7/HSP90B1/RELA/GRB2/MAP2K1/NKX3-1/PIK3CA/CCND1/PDGFB/CDK2/NFKB1
KEGG_P53_SIGNALING_PATHWAY	KEGG_P53_SIGNALING_PATHWAY	65	0.33769035778875	1.52911	0.0207173738507163	0.0482531239054658	0.0256724286224732	2565	tags=29%, list=17%, signal=24%	SERPINE1/SERPINB5/ATM/SHISA5/TNFRSF10B/PMAIP1/ZMAT3/CD82/CDKN2A/DDB2/MDM2/CASP8/ATR/CCND2/GADD45B/CCND1/RRM2/SESN3/CDK2
