# Supplementary material for: Identification and Analysis of Biomarkers Associated With Lipid Metabolism and Ferroptosis in Ulcerative Colitis
Source: J Immunol Res. 2026 May 13;2026:9283449. doi: 10.1155/jimr/9283449 (PMC13169151; doi:10.1155/jimr/9283449)
Supplement: Supplementary file 1 — Supporting Information Table S1: 882 LMRG functional groups. Table S2: 88 FRGs. Table S3–S4: GO and KEGG enrichment pathways of candidate genes. Table S5–S6: GSEA enrichment pathways of ACSL4 and PTGS2. Table S7: Correlation p‐values and coefficients between biomarkers and differential immune cells. Table S8: miRNA–lncRNA pairs associated with biomarkers. Table S9: Drugs related to UC and biomarkers. Table S10: Ct value and RQ value of ACSL4. Table S11: Ct value and RQ value of PTGS2. [file JIMR-2026-9283449-s001.zip › Table S6-GSEA enrichment pathways of PTGS2.xlsx]

## Sheet: Table S6-GSEA enrichment pathwa
ID	Description	setSize	enrichmentScore	NES	pvalue	p.adjust	qvalue	rank	leading_edge	core_enrichment
KEGG_LEISHMANIA_INFECTION	KEGG_LEISHMANIA_INFECTION	64	0.673767588842884	3.0580036818577	1e-10	2.3e-09	1.23684210526316e-09	2085	tags=61%, list=14%, signal=53%	IL1B/IL1A/FCGR3B/FCGR2A/TGFB3/TLR2/NCF2/ITGAM/CR1/NFKBIA/FCGR1A/TNF/HLA-DRA/PRKCB/HLA-DOB/FOS/TLR4/ITGB2/ITGA4/HLA-DMA/HLA-DPB1/STAT1/HLA-DRB1/HLA-DOA/HLA-DMB/TGFB1/IFNGR1/IFNG/NCF4/JAK2/IL10/JAK1/ITGB1/C3/ELK1/MAP3K7/HLA-DQB1/HLA-DPA1/RELA
KEGG_HEMATOPOIETIC_CELL_LINEAGE	KEGG_HEMATOPOIETIC_CELL_LINEAGE	83	0.618609760625114	2.96692137371791	1e-10	2.3e-09	1.23684210526316e-09	3392	tags=64%, list=22%, signal=50%	IL1B/IL6/IL1R1/IL1A/CD44/IL11/MME/IL7R/ITGAM/CSF3R/ITGA5/CR1/FCGR1A/TNF/CD38/HLA-DRA/CD59/ITGA4/CSF3/CSF2RA/IL2RA/CD37/HLA-DRB1/CD55/MS4A1/CD34/CR2/CD4/ITGA2/CD1A/CD19/CD14/CD1C/CD1D/CD3D/CD5/ITGA6/CD8A/CD2/IL5RA/CD22/CSF1R/CD33/CD1B/CD3G/FLT3LG/GP1BA/FLT3/CD3E/IL3RA/CSF1/CD8B/CSF2
KEGG_CYTOKINE_CYTOKINE_RECEPTOR_INTERACTION	KEGG_CYTOKINE_CYTOKINE_RECEPTOR_INTERACTION	247	0.524089990138593	2.94440022534361	1e-10	2.3e-09	1.23684210526316e-09	2636	tags=45%, list=17%, signal=38%	IL1B/IL6/OSMR/CXCL6/CCL4/IL1R1/HGF/CCL2/CXCL1/IL1A/CXCR2/CSF2RB/OSM/TGFB3/IL11/KDR/CXCL5/IL24/CCR1/VEGFC/CXCL2/IL7R/PDGFRB/CXCR1/INHBA/CXCL3/IL6ST/IL15RA/CSF3R/CD40/IL18R1/PDGFRA/TNFRSF11B/CLCF1/TNF/CXCL10/IL10RA/IL1RAP/TNFSF13B/TNFRSF10B/LIF/CXCR4/CXCL16/CCR6/TNFRSF12A/CCL18/CXCL9/IL18RAP/CSF3/CSF2RA/BMP7/TNFRSF1B/IL2RA/TGFBR1/TGFBR2/CCL22/CXCL13/TNFRSF9/TNFSF9/PLEKHO2/TNFRSF10A/CXCL11/TGFB1/IFN…
KEGG_SYSTEMIC_LUPUS_ERYTHEMATOSUS	KEGG_SYSTEMIC_LUPUS_ERYTHEMATOSUS	49	0.666001437052896	2.8351334913828	1e-10	2.3e-09	1.23684210526316e-09	1960	tags=51%, list=13%, signal=45%	CD80/FCGR3B/FCGR2A/FCGR2B/CD40/C1S/FCGR1A/TNF/CD86/HLA-DRA/HLA-DOB/HLA-DMA/ACTN1/HLA-DPB1/CD28/HLA-DRB1/C1R/HLA-DOA/HLA-DMB/IFNG/IL10/C3/C2/HLA-DQB1/HLA-DPA1
KEGG_CELL_ADHESION_MOLECULES_CAMS	KEGG_CELL_ADHESION_MOLECULES_CAMS	125	0.523077411274727	2.67844311460114	1e-10	2.3e-09	1.23684210526316e-09	2418	tags=47%, list=16%, signal=40%	SELE/CD80/ICAM1/SELL/CD274/CDH5/SELP/ITGAM/CD40/CTLA4/PTPRM/VCAN/SDC2/NRCAM/CD86/HLA-DRA/HLA-DOB/ITGAV/PTPRC/CDH3/JAM3/ITGB2/ITGA4/VCAM1/CLDN1/CADM1/HLA-DMA/HLA-DPB1/JAM2/CD28/ICOS/HLA-DRB1/HLA-DOA/HLA-DMB/ICAM2/PECAM1/SELPLG/ESAM/CLDN2/CD34/CD276/ITGB8/CNTNAP1/NLGN4X/CD4/ITGB1/CDH2/NLGN2/HLA-DQB1/HLA-DPA1/MADCAM1/HLA-E/ITGA6/CD8A/CD2/ITGAL/CLDN18/CD226/CD22
KEGG_OXIDATIVE_PHOSPHORYLATION	KEGG_OXIDATIVE_PHOSPHORYLATION	99	-0.545742	-2.65653	1e-10	2.3e-09	1.23684210526316e-09	3042	tags=54%, list=20%, signal=43%	ATP6V0A1/LHPP/NDUFA10/ATP6V1C2/SDHA/NDUFV3/ATP6V1G3/NDUFC1/NDUFA6/ATP6V0E2/NDUFA3/ATP4B/NDUFA11/COX7A2/COX11/COX6A2/UQCRQ/COX8A/NDUFS7/NDUFB8/NDUFB1/UQCRFS1/CYC1/COX7B/COX10/NDUFA1/NDUFB9/COX15/COX6B2/COX5B/NDUFB7/NDUFB2/NDUFS6/COX6A1/NDUFA8/NDUFS8/ATP6V0D1/UQCR10/PPA2/COX6C/UQCRC1/COX7C/NDUFA2/COX6B1/NDUFS1/NDUFA9/COX5A/UQCRC2/NDUFB10/NDUFS3/NDUFS2/NDUFV1/COX4I1
KEGG_CHEMOKINE_SIGNALING_PATHWAY	KEGG_CHEMOKINE_SIGNALING_PATHWAY	176	0.49445211445943	2.64369400816854	1e-10	2.3e-09	1.23684210526316e-09	2299	tags=43%, list=15%, signal=37%	CXCL6/CCL4/CCL2/CXCL1/CXCR2/GNB4/LYN/CXCL5/CCR1/CXCL2/CXCR1/CXCL3/NFKBIA/CXCL10/RAC2/GNB5/CXCR4/PIK3CG/PLCB1/CXCL16/CCR6/PRKCB/PIK3R3/JAK3/ADCY7/CCL18/FGR/HCK/STAT5B/CXCL9/GNG11/DOCK2/ARRB2/PIK3R5/ADCY3/CCL22/STAT2/CXCL13/ELMO1/ITK/STAT1/CXCL11/VAV1/GNG10/CX3CL1/ROCK1/CCL7/PIK3CD/SHC1/PREX1/GRK5/JAK2/GNAI2/AKT3/CCR2/CCL11/CCR7/PF4/GNG2/CX3CR1/CCL21/TIAM1/CCL20/CXCR6/PPBP/RAP1B/PF4V1/GNAI1/STAT3/W…
KEGG_JAK_STAT_SIGNALING_PATHWAY	KEGG_JAK_STAT_SIGNALING_PATHWAY	148	0.476650925822696	2.50946533216536	1e-10	2.3e-09	1.23684210526316e-09	2890	tags=44%, list=19%, signal=36%	SOCS3/IL6/OSMR/CSF2RB/IL13RA2/OSM/IL11/IL24/IL7R/IL6ST/IL15RA/CSF3R/CLCF1/IL10RA/LIF/PIK3CG/PIK3R3/JAK3/STAT5B/CSF3/CSF2RA/SOCS1/IL2RA/PIK3R5/STAT2/PIAS3/STAT4/PTPN11/STAT1/IFNGR1/IFNG/IL2RB/IL26/IFNAR2/IL12RB1/SOCS4/PIK3CD/IL23A/LEPR/JAK2/IL10/JAK1/CBL/SPRY4/AKT3/IL21R/IRF9/STAT3/CCND1/GRB2/IL5RA/CRLF2/CCND2/PIK3CA/IL12B/MYC/IFNAR1/IL2RG/CBLB/IL15/STAT5A/PIAS1/PIM1/PTPN6/SPRED1
KEGG_BUTANOATE_METABOLISM	KEGG_BUTANOATE_METABOLISM	32	-0.710425	-2.69431	1.13074389720242e-09	2.31174307872495e-08	1.24315703318161e-08	2540	tags=72%, list=17%, signal=60%	ACSM3/ALDH5A1/ACSM1/AKR1B10/HMGCS1/ACSM5/ALDH9A1/ABAT/ACAT2/ALDH2/AACS/ALDH1B1/HMGCS2/HADHA/ALDH7A1/EHHADH/PDHA1/HADH/ACAT1/BDH1/ECHS1/ACADS/HMGCL
KEGG_B_CELL_RECEPTOR_SIGNALING_PATHWAY	KEGG_B_CELL_RECEPTOR_SIGNALING_PATHWAY	74	0.546532823918148	2.55224161663415	2.4511166466091e-09	4.10004966341885e-08	2.20483219886369e-08	2816	tags=58%, list=18%, signal=48%	PIK3AP1/LYN/LILRB3/FCGR2B/NFKBIA/RAC2/PIK3CG/PRKCB/PIK3R3/FOS/IFITM1/CD81/PIK3R5/CD79A/VAV1/PPP3CC/RASGRP3/PIK3CD/NFATC2/CD72/PLCG2/PPP3CA/AKT3/CD79B/BTK/PPP3CB/CR2/CD19/MALT1/GRB2/MAP2K1/RELA/INPP5D/PIK3CA/NFATC1/NFKBIE/CD22/NFATC3/DAPP1/NFKB1/PPP3R1/BLNK/PTPN6
KEGG_PARKINSONS_DISEASE	KEGG_PARKINSONS_DISEASE	96	-0.505418	-2.46216	2.40751971020696e-09	4.10004966341885e-08	2.20483219886369e-08	2939	tags=48%, list=19%, signal=39%	NDUFA10/SDHA/NDUFV3/CYCS/NDUFC1/NDUFA6/NDUFA3/SLC25A5/COX7A2/UBB/COX6A2/UQCRQ/COX8A/NDUFS7/NDUFB8/NDUFB1/UQCRFS1/CYC1/COX7B/NDUFA1/NDUFB9/VDAC3/COX6B2/COX5B/NDUFB7/NDUFB2/NDUFS6/COX6A1/NDUFA8/NDUFS8/UQCR10/COX6C/UQCRC1/COX7C/NDUFA2/COX6B1/NDUFS1/NDUFA9/COX5A/UQCRC2/NDUFB10/PINK1/NDUFS3/NDUFS2/NDUFV1/COX4I1
KEGG_GRAFT_VERSUS_HOST_DISEASE	KEGG_GRAFT_VERSUS_HOST_DISEASE	33	0.699145249046762	2.71353110650129	2.70680173410567e-09	4.15042932562869e-08	2.23192423689415e-08	1983	tags=61%, list=13%, signal=53%	IL1B/IL6/IL1A/CD80/GZMB/TNF/CD86/HLA-DRA/HLA-DOB/HLA-DMA/HLA-DPB1/CD28/HLA-DRB1/HLA-DOA/HLA-DMB/IFNG/PRF1/HLA-DQB1/HLA-DPA1/HLA-E
KEGG_FATTY_ACID_METABOLISM	KEGG_FATTY_ACID_METABOLISM	38	-0.672569	-2.66475	3.49671560521161e-09	4.94919747199181e-08	2.66146774809628e-08	2450	tags=74%, list=16%, signal=62%	ACOX3/ACADL/ACADSB/ACSL6/CYP4A11/ADH1A/ADH5/ALDH9A1/ACADVL/ACAT2/ACSL5/ALDH2/ALDH1B1/HADHB/HADHA/ALDH7A1/CPT1A/EHHADH/HADH/ACOX1/ACAT1/ACAA2/ADH1C/ADH6/CPT2/ECHS1/ACAA1/ACADS
KEGG_PEROXISOME	KEGG_PEROXISOME	75	-0.530644	-2.46965	4.32944637854050e-09	5.69012952608179e-08	3.05990947054742e-08	2380	tags=45%, list=15%, signal=39%	CROT/ACSL6/GNPAT/FAR2/NUDT12/ACSL5/PEX16/EPHX2/SLC27A2/MPV17L/ABCD3/PRDX5/AGXT/PEX10/ACOX2/PEX11A/AMACR/EHHADH/GSTK1/PECR/MVK/PXMP2/ACOT8/ACOX1/MLYCD/ECH1/CRAT/PHYH/DAO/PEX11G/DECR2/PEX26/ACAA1/HMGCL
KEGG_INTESTINAL_IMMUNE_NETWORK_FOR_IGA_PRODUCTION	KEGG_INTESTINAL_IMMUNE_NETWORK_FOR_IGA_PRODUCTION	44	0.631863899225658	2.64225753423085	5.86440042817127e-09	7.19366452522342e-08	3.86844659823228e-08	1968	tags=50%, list=13%, signal=44%	IL6/CD80/IL15RA/CD40/TNFSF13B/CXCR4/CD86/HLA-DRA/HLA-DOB/ITGA4/HLA-DMA/HLA-DPB1/CD28/ICOS/HLA-DRB1/HLA-DOA/HLA-DMB/TGFB1/IL10/HLA-DQB1/HLA-DPA1/MADCAM1
KEGG_TYPE_I_DIABETES_MELLITUS	KEGG_TYPE_I_DIABETES_MELLITUS	39	0.648263271131238	2.63841598822548	7.88080668921089e-09	9.06292769259253e-08	4.87365676832779e-08	1983	tags=51%, list=13%, signal=45%	IL1B/IL1A/CD80/GZMB/TNF/CD86/HLA-DRA/HLA-DOB/HLA-DMA/HLA-DPB1/CD28/HLA-DRB1/HLA-DOA/HLA-DMB/IFNG/LTA/PRF1/HLA-DQB1/HLA-DPA1/HLA-E
KEGG_ALLOGRAFT_REJECTION	KEGG_ALLOGRAFT_REJECTION	33	0.683144201839188	2.65142764603504	1.34946523464422e-08	1.46059766573257e-07	7.85447257316141e-08	4035	tags=82%, list=26%, signal=60%	CD80/CD40/GZMB/TNF/CD86/HLA-DRA/HLA-DOB/HLA-DMA/HLA-DPB1/CD28/HLA-DRB1/HLA-DOA/HLA-DMB/IFNG/IL10/PRF1/HLA-DQB1/HLA-DPA1/HLA-E/IL12B/FASLG/FAS/HLA-DQA1/HLA-G/HLA-B/HLA-C/CD40LG
KEGG_TOLL_LIKE_RECEPTOR_SIGNALING_PATHWAY	KEGG_TOLL_LIKE_RECEPTOR_SIGNALING_PATHWAY	97	0.476106190758297	2.31806481219448	3.20193100046609e-08	3.27308502269867e-07	1.76012581312171e-07	2617	tags=39%, list=17%, signal=33%	IL1B/IL6/CCL4/CD80/SPP1/CTSK/TLR2/TLR1/TLR8/CD40/LY96/NFKBIA/TNF/CXCL10/PIK3CG/CD86/PIK3R3/FOS/TLR4/CXCL9/PIK3R5/STAT1/CXCL11/TBK1/IFNAR2/PIK3CD/AKT3/CASP8/MAP3K8/CD14/MAP3K7/MAP2K1/RELA/TRAF3/PIK3CA/IL12B/IFNAR1/NFKB1
KEGG_OLFACTORY_TRANSDUCTION	KEGG_OLFACTORY_TRANSDUCTION	110	-0.452374	-2.24435	4.06028184782548e-08	3.93206242105204e-07	2.11449580994789e-07	6272	tags=69%, list=41%, signal=41%	OR5K1/OR8D2/CALM1/GUCA1A/OR10A3/OR1D2/OR51I2/OR2L13/OR6A2/CALML5/OR7A5/OR8G1/OR51B5/OR2B3/OR4D1/OR51B2/OR5P2/OR51I1/OR1J4/OR2B6/OR5I1/OR51B4/CAMK2B/OR51E2/OR5L2/OR2F2/OR7D2/OR2C1/GUCA1B/OR1G1/OR1F1/OR10H1/OR2W1/CALML6/GNAL/OR8D1/OR2F1/OR52D1/OR7A17/OR14J1/OR4D2/OR1A2/OR3A2/CNGB1/PDE1C/OR2L2/OR2A4/OR2M4/CAMK2A/CNGA4/OR3A1/OR7A10/OR1C1/OR5P3/OR2H1/OR3A3/OR52A1/OR1A1/OR10J1/OR13C4/PDC/OR2H2/OR5J2/OR…
KEGG_RETINOL_METABOLISM	KEGG_RETINOL_METABOLISM	47	-0.58709	-2.46058	6.04172700220637e-08	5.55838884202986e-07	2.98906493793368e-07	1970	tags=47%, list=13%, signal=41%	CYP4A11/ADH1A/ADH5/CYP2C8/CYP3A5/CYP3A7/CYP2A7/CYP3A4/UGT2B15/CYP2A13/UGT2B17/CYP3A43/RDH5/DHRS3/DGAT1/UGT1A6/UGT2B28/CYP2B6/UGT2A3/RETSAT/ADH1C/ADH6
KEGG_NATURAL_KILLER_CELL_MEDIATED_CYTOTOXICITY	KEGG_NATURAL_KILLER_CELL_MEDIATED_CYTOTOXICITY	120	0.418477028109483	2.12249850892474	1.41387378707192e-07	1.23882274676778e-06	6.6618614528702e-07	2977	tags=42%, list=19%, signal=34%	FCGR3B/LCP2/ICAM1/FCER1G/GZMB/FYN/TYROBP/TNF/MICB/RAC2/TNFRSF10B/PIK3CG/PRKCB/PIK3R3/ITGB2/PIK3R5/PTPN11/SH2D1A/TNFRSF10A/CD48/VAV1/PPP3CC/IFNGR1/ICAM2/IFNG/IFNAR2/PIK3CD/NFATC2/SHC1/PLCG2/PPP3CA/PRF1/PPP3CB/HLA-E/GRB2/TNFRSF10C/LCK/MAP2K1/HCST/ITGAL/PIK3CA/NFATC1/CD247/NFATC3/IFNAR1/PPP3R1/PTPN6/SH3BP2/NCR3/FASLG
KEGG_NOD_LIKE_RECEPTOR_SIGNALING_PATHWAY	KEGG_NOD_LIKE_RECEPTOR_SIGNALING_PATHWAY	60	0.531144923566571	2.38306816741788	3.35263877380378e-07	2.46754213751958e-06	1.32693913573707e-06	2325	tags=42%, list=15%, signal=36%	IL1B/IL6/CCL2/CXCL1/RIPK2/TNFAIP3/NLRP3/CXCL2/NFKBIA/TNF/CARD6/NOD2/NLRC4/CARD8/CCL7/NAIP/CCL11/CASP8/NLRP1/BIRC3/HSP90AB1/MAP3K7/RELA/PSTPIP1/HSP90B1
KEGG_ANTIGEN_PROCESSING_AND_PRESENTATION	KEGG_ANTIGEN_PROCESSING_AND_PRESENTATION	71	0.509353374186611	2.36236440458562	3.31904519891596e-07	2.46754213751958e-06	1.32693913573707e-06	4291	tags=59%, list=28%, signal=43%	IFI30/HLA-DRA/HLA-DOB/RFX5/HLA-DMA/HLA-DPB1/HLA-DRB1/HLA-DOA/HLA-DMB/HSPA6/LTA/CTSB/CALR/CD74/HSPA5/CD4/CIITA/HSP90AB1/TAP1/CREB1/HLA-DQB1/HLA-DPA1/HLA-E/CD8A/PSME2/HSPA8/CANX/CTSS/PSME1/B2M/RFXAP/NFYA/TAP2/CD8B/HLA-DQA1/HLA-G/TAPBP/HLA-B/HLA-C/PSME3/PDIA3/HLA-F
KEGG_DRUG_METABOLISM_CYTOCHROME_P450	KEGG_DRUG_METABOLISM_CYTOCHROME_P450	56	-0.537311	-2.33646	3.29528763301436e-07	2.46754213751958e-06	1.32693913573707e-06	3082	tags=54%, list=20%, signal=43%	CYP1A2/FMO2/CYP2D6/ALDH3A1/MGST2/ADH1A/ADH5/CYP2C8/GSTZ1/CYP3A5/CYP3A7/CYP2A7/CYP3A4/UGT2B15/GSTM4/GSTO2/GSTA1/CYP2A13/UGT2B17/CYP3A43/UGT1A6/UGT2B28/CYP2B6/GSTK1/UGT2A3/FMO5/FMO4/ADH1C/ADH6/MAOA
KEGG_ALZHEIMERS_DISEASE	KEGG_ALZHEIMERS_DISEASE	142	-0.397656	-2.05393	3.26415988485356e-07	2.46754213751958e-06	1.32693913573707e-06	2626	tags=38%, list=17%, signal=32%	NDUFV3/CAPN1/CYCS/NDUFC1/NDUFA6/NDUFA3/CACNA1F/COX7A2/CAPN2/COX6A2/UQCRQ/COX8A/NDUFS7/NOS1/CACNA1S/NDUFB8/NDUFB1/UQCRFS1/CYC1/COX7B/ITPR3/NDUFA1/PLCB4/NDUFB9/CALML3/COX6B2/COX5B/NDUFB7/NDUFB2/NDUFS6/COX6A1/PLCB3/NDUFA8/GNAQ/NDUFS8/UQCR10/COX6C/UQCRC1/COX7C/NDUFA2/COX6B1/NDUFS1/NDUFA9/BAD/COX5A/CACNA1D/UQCRC2/NDUFB10/MAPK3/NDUFS3/NDUFS2/NDUFV1/COX4I1/CHP2
KEGG_ECM_RECEPTOR_INTERACTION	KEGG_ECM_RECEPTOR_INTERACTION	83	0.480515078473659	2.30460388351551	4.29048821655577e-07	3.03634550710101e-06	1.6328173779605e-06	3988	tags=55%, list=26%, signal=41%	TNC/CD44/SPP1/COL4A1/THBS2/LAMC1/COL6A3/ITGA5/COL5A2/SDC2/COL1A2/ITGAV/ITGA4/COL4A2/COL3A1/ITGB8/COL4A4/VWF/ITGB1/ITGA2/COL6A1/COL5A1/COL1A1/ITGA6/COL5A3/LAMA4/SV2B/SV2A/ITGA10/LAMA2/LAMC2/LAMC3/GP1BA/RELN/ITGA8/FN1/CD47/LAMB1/LAMB2/SDC3/LAMA5/COL6A2/COL6A6/LAMA3/ITGA9/AGRN
KEGG_ASCORBATE_AND_ALDARATE_METABOLISM	KEGG_ASCORBATE_AND_ALDARATE_METABOLISM	13	-0.823686	-2.42737	4.80275590765483e-07	3.27298921114255e-06	1.76007428974485e-06	1798	tags=77%, list=12%, signal=68%	ALDH9A1/ALDH2/UGT2B15/ALDH1B1/UGT2B17/ALDH7A1/UGT1A6/UGT2B28/UGT2A3/UGDH
KEGG_METABOLISM_OF_XENOBIOTICS_BY_CYTOCHROME_P450	KEGG_METABOLISM_OF_XENOBIOTICS_BY_CYTOCHROME_P450	54	-0.539174	-2.32541	5.52924718560385e-07	3.63350529339682e-06	1.95394449416076e-06	3508	tags=56%, list=23%, signal=43%	AKR1C4/GSTM1/CYP1A1/CYP1A2/ALDH3A1/MGST2/CYP2S1/ADH1A/ADH5/CYP2C8/GSTZ1/CYP3A5/CYP3A7/CYP3A4/EPHX1/AKR1C3/UGT2B15/GSTM4/GSTO2/GSTA1/DHDH/UGT2B17/CYP3A43/UGT1A6/UGT2B28/CYP2B6/GSTK1/UGT2A3/ADH1C/ADH6
KEGG_HUNTINGTONS_DISEASE	KEGG_HUNTINGTONS_DISEASE	155	-0.378281	-1.9948	1.19906126024444e-06	7.60783696155094e-06	4.09117090609719e-06	2939	tags=38%, list=19%, signal=31%	NDUFA10/CLTB/SDHA/HTT/NDUFV3/CYCS/NDUFC1/NDUFA6/NDUFA3/DNAI1/SLC25A5/COX7A2/COX6A2/CREB3L4/UQCRQ/COX8A/CLTC/NDUFS7/POLR2H/AP2A2/NDUFB8/NDUFB1/UQCRFS1/CYC1/COX7B/NDUFA1/PLCB4/NDUFB9/PPARG/VDAC3/COX6B2/COX5B/NDUFB7/NDUFB2/CLTA/NDUFS6/COX6A1/PLCB3/NDUFA8/GNAQ/NDUFS8/CREB3L3/DCTN2/UQCR10/COX6C/UQCRC1/COX7C/NDUFA2/COX6B1/NDUFS1/NDUFA9/COX5A/UQCRC2/NDUFB10/PPARGC1A/NDUFS3/NDUFS2/NDUFV1/COX4I1
KEGG_LEUKOCYTE_TRANSENDOTHELIAL_MIGRATION	KEGG_LEUKOCYTE_TRANSENDOTHELIAL_MIGRATION	112	0.418510221253353	2.10326005646017	1.62064579165837e-06	9.93996085550464e-06	5.34528787424163e-06	2290	tags=38%, list=15%, signal=32%	ICAM1/RAPGEF4/NCF2/MSN/CDH5/ITGAM/RHOH/RASSF5/RAC2/MMP9/CXCR4/PIK3CG/PRKCB/PIK3R3/JAM3/ITGB2/ITGA4/CYBB/MMP2/VCAM1/PIK3R5/CLDN1/ACTN1/JAM2/ITK/THY1/PTPN11/VAV1/PECAM1/ROCK1/PIK3CD/NCF4/ESAM/CLDN2/GNAI2/PLCG2/ITGB1/RAP1B/GNAI1/ITGAL/PIK3CA/CLDN18
KEGG_PENTOSE_AND_GLUCURONATE_INTERCONVERSIONS	KEGG_PENTOSE_AND_GLUCURONATE_INTERCONVERSIONS	15	-0.781079	-2.38228	1.81433160533962e-06	1.04324067307028e-05	5.61010430598437e-06	1239	tags=80%, list=8%, signal=74%	GUSB/UGT2B15/UGP2/DHDH/UGT2B17/DCXR/UGT1A6/UGT2B28/UGT2A3/UGDH/XYLB/CRYL1
KEGG_T_CELL_RECEPTOR_SIGNALING_PATHWAY	KEGG_T_CELL_RECEPTOR_SIGNALING_PATHWAY	105	0.424530687605367	2.09354834713589	1.80759545180494e-06	1.04324067307028e-05	5.61010430598437e-06	2816	tags=44%, list=18%, signal=36%	LCP2/CTLA4/FYN/RASGRP1/NFKBIA/TNF/PIK3CG/PIK3R3/PTPRC/FOS/PIK3R5/CD28/ITK/ICOS/VAV1/PPP3CC/IFNG/PIK3CD/NFATC2/IL10/CBL/PPP3CA/AKT3/PPP3CB/MAP3K8/CD4/MAP3K7/CD3D/MALT1/GRB2/LCK/MAP2K1/CD8A/RELA/PIK3CA/NFATC1/CD247/NFKBIE/NFATC3/CBLB/PRKCQ/NFKB1/RHOA/CD3G/PPP3R1/PTPN6
KEGG_VALINE_LEUCINE_AND_ISOLEUCINE_DEGRADATION	KEGG_VALINE_LEUCINE_AND_ISOLEUCINE_DEGRADATION	43	-0.573241	-2.33186	2.8156226744442e-06	1.5699229457507e-05	8.44237739705756e-06	2945	tags=60%, list=19%, signal=49%	PCCB/ALDH6A1/ACADSB/AUH/BCKDHA/HMGCS1/ALDH9A1/ABAT/ACAT2/ALDH2/ALDH1B1/HADHB/HMGCS2/HADHA/ALDH7A1/EHHADH/IVD/HADH/HIBCH/BCAT2/ACAT1/ACAA2/ECHS1/ACAA1/ACADS/HMGCL
KEGG_FOCAL_ADHESION	KEGG_FOCAL_ADHESION	194	0.337368621401686	1.84248705438672	5.70475909347286e-06	3.08728139176179e-05	1.66020852875062e-05	3027	tags=36%, list=20%, signal=29%	HGF/TNC/SPP1/COL4A1/CAV2/KDR/THBS2/CAV1/VEGFC/LAMC1/PDGFRB/COL6A3/ITGA5/FYN/PDGFRA/COL5A2/RAC2/PIK3CG/COL1A2/PRKCB/ITGAV/PIK3R3/ITGA4/PIK3R5/ACTN1/COL4A2/VAV1/COL3A1/ROCK1/PIK3CD/SHC1/PPP1R12A/ITGB8/ZYX/AKT3/COL4A4/PARVG/RAPGEF1/VWF/BIRC3/ITGB1/ITGA2/COL6A1/COL5A1/RAP1B/ELK1/COL1A1/CCND1/GRB2/ITGA6/COL5A3/MAP2K1/LAMA4/CCND2/PARVB/PIK3CA/MET/ITGA10/PDGFB/LAMA2/RHOA/LAMC2/VCL/LAMC3/RELN/ITGA8/DIAPH…
KEGG_PROTEIN_EXPORT	KEGG_PROTEIN_EXPORT	22	0.676130043291905	2.36677241398449	7.34140641307454e-06	3.85948222858776e-05	2.07546527166619e-05	3345	tags=68%, list=22%, signal=53%	SEC62/SRP54/SRP19/SRPRB/SEC61B/SEC11C/SEC63/SPCS2/SRP72/HSPA5/SPCS3/SPCS1/SRP68/SEC61A1/SEC61A2
KEGG_PRIMARY_IMMUNODEFICIENCY	KEGG_PRIMARY_IMMUNODEFICIENCY	35	0.590282413214854	2.32271226395388	9.16663135792758e-06	4.68516713849632e-05	2.51948347264676e-05	3370	tags=66%, list=22%, signal=51%	IL7R/CD40/JAK3/PTPRC/RFX5/CD79A/ICOS/BTK/ADA/CD4/CIITA/CD19/TAP1/CD3D/LCK/CD8A/IL2RG/BLNK/AICDA/RFXAP/TAP2/CD3E/CD8B
KEGG_CITRATE_CYCLE_TCA_CYCLE	KEGG_CITRATE_CYCLE_TCA_CYCLE	30	-0.597611	-2.22998	1.07953497537513e-05	5.36849825591958e-05	2.88694986302312e-05	3617	tags=87%, list=24%, signal=66%	PDHA2/OGDH/SDHB/SUCLA2/DLD/SDHD/PDHB/MDH1/IDH1/MDH2/SDHA/CS/DLAT/DLST/PC/IDH3G/IDH3B/SUCLG2/OGDHL/IDH3A/PCK1/PDHA1/SUCLG1/FH/ACO2/PCK2
KEGG_AUTOIMMUNE_THYROID_DISEASE	KEGG_AUTOIMMUNE_THYROID_DISEASE	46	0.533871926010803	2.2364571258169	1.12697245485573e-05	5.45691925509091e-05	2.93449891292074e-05	4035	tags=59%, list=26%, signal=43%	CD80/CD40/GZMB/CTLA4/CD86/HLA-DRA/HLA-DOB/HLA-DMA/HLA-DPB1/CD28/HLA-DRB1/HLA-DOA/HLA-DMB/IL10/PRF1/HLA-DQB1/HLA-DPA1/HLA-E/TSHR/FASLG/FAS/HLA-DQA1/HLA-G/HLA-B/HLA-C/TG/CD40LG
KEGG_CARDIAC_MUSCLE_CONTRACTION	KEGG_CARDIAC_MUSCLE_CONTRACTION	72	-0.458507	-2.10716	1.26257404848649e-05	5.95675961337214e-05	3.20329178293467e-05	2172	tags=40%, list=14%, signal=35%	CACNA1F/COX7A2/COX6A2/UQCRQ/COX8A/CACNA1S/ATP1A1/UQCRFS1/CYC1/COX7B/TPM1/COX6B2/COX5B/COX6A1/SLC9A1/CACNB3/UQCR10/COX6C/UQCRC1/CACNB1/COX7C/COX6B1/ATP1B3/CACNA2D2/CACNA2D4/COX5A/CACNA1D/UQCRC2/COX4I1
KEGG_PATHWAYS_IN_CANCER	KEGG_PATHWAYS_IN_CANCER	319	0.290121294445599	1.68538553421477	1.73177464215568e-05	7.96616335391611e-05	4.28386358849036e-05	3357	tags=33%, list=22%, signal=27%	IL6/FGF2/HGF/HIF1A/WNT5A/COL4A1/MMP1/FZD10/TGFB3/VEGFC/LAMC1/PDGFRB/CSF3R/RUNX1/PDGFRA/RASSF5/FGF7/NFKBIA/RAC2/MMP9/PIK3CG/GLI3/PRKCB/ITGAV/PIK3R3/FOS/LEF1/STAT5B/E2F3/MITF/CSF2RA/WNT2/MMP2/TGFBR1/PIK3R5/TGFBR2/FGFR1/PIAS3/ETS1/COL4A2/SPI1/STAT1/TGFB1/PIK3CD/TRAF1/JAK1/PLCG2/CBL/CDKN2A/NKX3-1/AKT3/COL4A4/NFKB2/CASP8/BIRC3/ITGB1/ITGA2/STK4/TCF7/HSP90AB1/STAT3/MSH6/EPAS1/MDM2/CDK2/CCND1/GRB2/ITGA6/…
KEGG_ASTHMA	KEGG_ASTHMA	26	0.625063138675773	2.28746301907159	2.37065478882313e-05	0.000106390361254501	5.72122079972719e-05	1960	tags=54%, list=13%, signal=47%	FCER1G/CD40/TNF/HLA-DRA/HLA-DOB/HLA-DMA/HLA-DPB1/HLA-DRB1/HLA-DOA/HLA-DMB/IL10/CCL11/HLA-DQB1/HLA-DPA1
KEGG_PROPANOATE_METABOLISM	KEGG_PROPANOATE_METABOLISM	31	-0.578689	-2.18047	5.34869658082428e-05	0.00023432385020754	0.000126009393132201	1798	tags=52%, list=12%, signal=46%	ALDH9A1/ABAT/ACACB/ACAT2/ALDH2/ALDH1B1/HADHA/ALDH7A1/SUCLG2/EHHADH/SUCLG1/HIBCH/MLYCD/ACAT1/ECHS1/ACSS2
KEGG_COMPLEMENT_AND_COAGULATION_CASCADES	KEGG_COMPLEMENT_AND_COAGULATION_CASCADES	67	0.441179940814361	2.0201178893095	5.52822864726763e-05	0.000236556760720289	0.000127210157366746	1917	tags=36%, list=12%, signal=31%	THBD/C5AR1/TFPI/SERPINE1/PLAU/F5/MASP1/C1S/CR1/PLAUR/F3/CD59/SERPING1/F2R/C3AR1/CFI/C1R/CD55/C4BPB/VWF/CFB/CR2/C3/C2
KEGG_VIRAL_MYOCARDITIS	KEGG_VIRAL_MYOCARDITIS	66	0.444480266779825	2.02906035989906	6.93681258048232e-05	0.000290084889729261	0.000155995306833813	2591	tags=42%, list=17%, signal=35%	CD80/ICAM1/CAV1/CD40/FYN/RAC2/CD86/HLA-DRA/HLA-DOB/ITGB2/HLA-DMA/HLA-DPB1/CD28/ABL2/HLA-DRB1/MYH10/HLA-DOA/HLA-DMB/CD55/PRF1/CASP8/HLA-DQB1/HLA-DPA1/HLA-E/CCND1/ITGAL/SGCB/LAMA2
KEGG_PPAR_SIGNALING_PATHWAY	KEGG_PPAR_SIGNALING_PATHWAY	67	-0.433006	-1.96323	9.10614470699905e-05	0.000372340139130628	0.000200228678937523	2415	tags=40%, list=16%, signal=34%	CYP8B1/APOA5/ACSL6/RXRG/CYP4A11/FABP2/ACSL5/APOA1/PPARG/SLC27A4/RXRA/PLIN1/SLC27A2/CYP27A1/HMGCS2/DBI/ACOX2/CPT1A/EHHADH/PCK1/AQP7/FABP1/ACOX1/PPARA/CPT2/ACAA1/PCK2
KEGG_GLYCOSAMINOGLYCAN_BIOSYNTHESIS_CHONDROITIN_SULFATE	KEGG_GLYCOSAMINOGLYCAN_BIOSYNTHESIS_CHONDROITIN_SULFATE	22	0.615332281468692	2.15395171929299	0.000136405352715567	0.00053401244467371	0.000287169163611721	1036	tags=41%, list=7%, signal=38%	CSGALNACT1/DSE/CHSY1/CSGALNACT2/CHST15/CHST11/CHSY3/CHST3/CHST14
KEGG_APOPTOSIS	KEGG_APOPTOSIS	86	0.396365837515714	1.90699521714061	0.000135185694406761	0.00053401244467371	0.000287169163611721	2977	tags=38%, list=19%, signal=31%	IL1B/IL1R1/IRAK2/IL1A/CSF2RB/IRAK3/CFLAR/NFKBIA/TNF/IL1RAP/PRKAR2B/TNFRSF10B/PIK3CG/ATM/PIK3R3/PRKAR1A/PIK3R5/TNFRSF10A/PPP3CC/PIK3CD/PPP3CA/AKT3/PPP3CB/CASP8/BIRC3/TNFRSF10C/RELA/PIK3CA/EXOG/NFKB1/PPP3R1/CASP10/FASLG
KEGG_PROTEASOME	KEGG_PROTEASOME	42	0.509605785988282	2.12187825216986	0.000156958049993547	0.000601672524975264	0.000323553874986698	4449	tags=62%, list=29%, signal=44%	PSMD12/IFNG/PSMC2/PSMB9/PSMA8/PSMD14/PSMA1/PSME2/PSMA3/PSME4/POMP/PSMD6/PSME1/PSMB2/PSMC6/PSMB8/PSMB5/PSMB4/PSMA2/PSMC4/PSMA5/PSMB7/PSME3/PSMA7/PSMA6/PSMB1
KEGG_MATURITY_ONSET_DIABETES_OF_THE_YOUNG	KEGG_MATURITY_ONSET_DIABETES_OF_THE_YOUNG	23	-0.596175	-2.06504	0.000168200400692977	0.000631609667908322	0.000339652796243606	4121	tags=74%, list=27%, signal=54%	HNF4G/NKX2-2/ONECUT1/PAX4/FOXA2/NKX6-1/HES1/INS/MNX1/FOXA3/NEUROD1/NR5A2/PAX6/HNF1A/HNF4A/PKLR/HNF1B
KEGG_MAPK_SIGNALING_PATHWAY	KEGG_MAPK_SIGNALING_PATHWAY	259	0.279843730167071	1.58419734353909	0.000449039770344983	0.00165246635486954	0.000888626071840597	2085	tags=24%, list=14%, signal=21%	IL1B/FGF2/IL1R1/IL1A/DUSP14/TGFB3/PDGFRB/DUSP4/PDGFRA/RASGRP1/FGF7/TNF/MRAS/DUSP10/RAC2/DUSP7/PRKCB/DUSP1/STK3/FOS/ELK4/MAP4K4/MAP3K5/ARRB2/TGFBR1/TGFBR2/FGFR1/HSPA6/PPP3CC/TGFB1/DUSP2/RASGRP3/MAP3K1/MEF2C/NFATC2/PLA2G4A/DUSP6/GNA12/MAPKAPK2/GADD45B/DUSP5/PPP3CA/AKT3/NFKB2/PPP3CB/MAP3K8/NR4A1/CACNA2D3/CD14/CDC25B/STK4/MAP3K3/RAP1B/ELK1/MAP3K7/PLA2G2D/RASGRF2/GRB2/MAP2K1/BDNF/PTPN7/MAP4K1/RELA
KEGG_NEUROACTIVE_LIGAND_RECEPTOR_INTERACTION	KEGG_NEUROACTIVE_LIGAND_RECEPTOR_INTERACTION	268	-0.266685	-1.53158	0.000547943640962254	0.00197689470464813	0.00106308982973069	5020	tags=49%, list=33%, signal=33%	HTR1F/MTNR1B/GHRHR/GALR3/CGA/GLRA3/BRS3/HRH2/ADORA1/MTNR1A/PTGER4/TAAR1/NTSR2/GRIN1/GRIK5/FSHB/CHRM5/MC3R/GABRA4/NPBWR1/P2RX3/GABRA1/AVPR1A/MCHR2/LTB4R2/GABRA3/LHB/TAAR2/CHRNA2/P2RY4/P2RY11/LEP/GABRR1/HTR1B/MC1R/GRPR/AVPR1B/GIPR/P2RY2/HTR1E/GRIK4/CALCR/CHRM4/HTR4/CHRNA3/HRH3/GRIA4/AVPR2/GRIN2C/NPFFR1/GALR1/CRHR1/NPY5R/PLG/GALR2/HCRTR2/P2RX6/HTR2C/GHSR/MC5R/CRHR2/UTS2R/OPRM1/GRIA3/TBXA2R/P2RX2/SST…
KEGG_STEROID_HORMONE_BIOSYNTHESIS	KEGG_STEROID_HORMONE_BIOSYNTHESIS	43	-0.486284	-1.97813	0.000579167323092257	0.00204936129709568	0.00110205927875855	3970	tags=56%, list=26%, signal=42%	SULT1E1/HSD17B1/AKR1D1/AKR1C4/CYP1A1/CYP11B1/SRD5A2/SRD5A1/HSD17B2/HSD17B8/HSD3B1/CYP3A5/CYP3A7/CYP3A4/AKR1C3/UGT2B15/UGT2B17/CYP3A43/HSD17B3/UGT1A6/UGT2B28/HSD3B2/UGT2A3/HSD11B2
KEGG_TERPENOID_BACKBONE_BIOSYNTHESIS	KEGG_TERPENOID_BACKBONE_BIOSYNTHESIS	15	-0.654843	-1.99726	0.000683352842335438	0.00232846153684668	0.00125214750837293	2044	tags=53%, list=13%, signal=46%	HMGCS1/DHDDS/ACAT2/HMGCS2/HMGCR/PDSS2/MVK/ACAT1
KEGG_CHRONIC_MYELOID_LEUKEMIA	KEGG_CHRONIC_MYELOID_LEUKEMIA	72	0.395420047036093	1.84557221996015	0.000671603135552227	0.00232846153684668	0.00125214750837293	2617	tags=39%, list=17%, signal=32%	TGFB3/RUNX1/NFKBIA/PIK3CG/PIK3R3/STAT5B/E2F3/TGFBR1/PIK3R5/TGFBR2/PTPN11/TGFB1/PIK3CD/SHC1/CBL/CDKN2A/AKT3/MDM2/CCND1/GRB2/MAP2K1/RELA/PIK3CA/MYC/CBLB/STAT5A/RB1/NFKB1
KEGG_LYSINE_DEGRADATION	KEGG_LYSINE_DEGRADATION	39	-0.482639	-1.92084	0.000816505263946993	0.00273158124665903	0.0014689281303544	1844	tags=36%, list=12%, signal=32%	DLST/ALDH9A1/ACAT2/ALDH2/TMLHE/ALDH1B1/HADHA/ALDH7A1/OGDHL/EHHADH/SETMAR/HADH/ACAT1/ECHS1
KEGG_PYRUVATE_METABOLISM	KEGG_PYRUVATE_METABOLISM	39	-0.481915	-1.91796	0.000834751003896983	0.00274275329851866	0.00147493598432926	2549	tags=49%, list=17%, signal=41%	MDH2/GRHPR/DLAT/ALDH9A1/ACACB/ACAT2/ALDH2/HAGH/PC/ALDH1B1/ALDH7A1/PCK1/PDHA1/ME3/ACAT1/LDHD/PKLR/PCK2/ACSS2
KEGG_BETA_ALANINE_METABOLISM	KEGG_BETA_ALANINE_METABOLISM	22	-0.563258	-1.93815	0.000897638211115143	0.0027527571807531	0.00148031564640041	1798	tags=45%, list=12%, signal=40%	ALDH9A1/ABAT/ALDH2/ALDH1B1/HADHA/ALDH7A1/EHHADH/HIBCH/MLYCD/ECHS1
KEGG_ARGININE_AND_PROLINE_METABOLISM	KEGG_ARGININE_AND_PROLINE_METABOLISM	49	-0.44753	-1.89484	0.000895531681352585	0.0027527571807531	0.00148031564640041	1798	tags=37%, list=12%, signal=33%	ALDH9A1/ARG2/NOS1/ALDH2/ASL/NAGS/OTC/ALDH18A1/PRODH2/ALDH1B1/ACY1/GOT1/CKMT2/ALDH7A1/GOT2/DAO/CKB/MAOA
KEGG_GLYCOLYSIS_GLUCONEOGENESIS	KEGG_GLYCOLYSIS_GLUCONEOGENESIS	59	-0.419136	-1.83984	0.000859731807231803	0.0027527571807531	0.00148031564640041	2692	tags=36%, list=18%, signal=29%	ALDH3A1/TPI1/ALDOA/DLAT/ADH1A/ADH5/ALDH9A1/ALDH2/FBP1/ALDH1B1/ALDH7A1/PGM1/PCK1/PDHA1/PFKL/GALM/ADH1C/ADH6/PKLR/PCK2/ACSS2
KEGG_SMALL_CELL_LUNG_CANCER	KEGG_SMALL_CELL_LUNG_CANCER	83	0.376717717501575	1.80678016910726	0.000873760556577611	0.0027527571807531	0.00148031564640041	3916	tags=49%, list=25%, signal=37%	COL4A1/LAMC1/NFKBIA/PIK3CG/ITGAV/PIK3R3/E2F3/PIK3R5/PIAS3/COL4A2/PIK3CD/TRAF1/AKT3/COL4A4/BIRC3/ITGB1/ITGA2/CDK2/CCND1/ITGA6/RELA/LAMA4/TRAF3/PIK3CA/MYC/LAMA2/RB1/NFKB1/PIAS1/LAMC2/LAMC3/FN1/TRAF5/CDKN1B/LAMB1/LAMB2/NOS2/LAMA5/CDK6/CDK4/LAMA3
KEGG_UBIQUITIN_MEDIATED_PROTEOLYSIS	KEGG_UBIQUITIN_MEDIATED_PROTEOLYSIS	128	0.329057296749446	1.69332106805344	0.00101183248564545	0.00305208487473381	0.00164128133995983	4141	tags=40%, list=27%, signal=29%	SOCS3/SYVN1/UBE2E2/SOCS1/PIAS3/UBE2L6/CDC27/MAP3K1/UBA6/NEDD4/CBL/TRIP12/DDB2/BIRC3/UBE2I/FBXW7/SMURF2/UBE2W/UBE2H/MDM2/FBXW11/UBE2D1/UBE2D3/UBA2/UBR5/CBLB/UBE2Q2/PIAS1/ANAPC10/UBE2B/CUL1/UBE2S/HERC1/UBE2Z/RHOBTB2/UBE2F/UBE2N/CUL2/MGRN1/UBA3/UBE2L3/PML/FBXO4/UBE2G1/HERC4/UBE2J1/TRIM32/RBX1/UBE3C/CDC26/ANAPC13
KEGG_STARCH_AND_SUCROSE_METABOLISM	KEGG_STARCH_AND_SUCROSE_METABOLISM	33	-0.494001	-1.8848	0.00190176064354597	0.00564393481310417	0.00303506792009034	2461	tags=42%, list=16%, signal=36%	AGL/GUSB/ENPP3/UGT2B15/UGP2/UGT2B17/UGT1A6/UGT2B28/TREH/PGM1/ENPP1/PYGB/UGT2A3/UGDH
KEGG_PROXIMAL_TUBULE_BICARBONATE_RECLAMATION	KEGG_PROXIMAL_TUBULE_BICARBONATE_RECLAMATION	23	-0.531115	-1.83969	0.00201050451239475	0.0058719496869942	0.0031576846142875	4343	tags=61%, list=28%, signal=44%	GLUD1/GLS2/ATP1A2/SLC9A3/MDH1/ATP1A4/ATP1A1/CA2/SLC4A4/SLC25A10/ATP1B3/PCK1/CA4/PCK2
KEGG_PORPHYRIN_AND_CHLOROPHYLL_METABOLISM	KEGG_PORPHYRIN_AND_CHLOROPHYLL_METABOLISM	27	-0.516133	-1.87419	0.00254948529863359	0.00732977023357157	0.0039416384551243	2198	tags=41%, list=14%, signal=35%	GUSB/BLVRB/COX10/COX15/UGT2B15/MMAB/UGT2B17/ALAD/UGT1A6/UGT2B28/UGT2A3
KEGG_DRUG_METABOLISM_OTHER_ENZYMES	KEGG_DRUG_METABOLISM_OTHER_ENZYMES	38	-0.466508	-1.84832	0.00270232868040483	0.00764966887991521	0.00411366633130452	2198	tags=37%, list=14%, signal=32%	GUSB/NAT2/CYP3A5/CYP3A7/CYP2A7/CYP3A4/UGT2B15/CYP2A13/UGT2B17/CYP3A43/UGT1A6/UGT2B28/UGT2A3/CES2
KEGG_TASTE_TRANSDUCTION	KEGG_TASTE_TRANSDUCTION	43	-0.445178	-1.81092	0.003137597017027	0.00874724016868133	0.00470389345455403	2940	tags=37%, list=19%, signal=30%	KCNB1/ADCY8/TAS2R3/CACNA1B/TAS2R8/PRKACG/GRM4/TAS1R2/TAS1R1/PRKACB/ITPR3/GNG13/TRPM5/ADCY6/SCNN1A/SCNN1B
KEGG_PRION_DISEASES	KEGG_PRION_DISEASES	35	0.457823861008138	1.80149886374348	0.00505361771148492	0.0136047971827044	0.00731608086484106	2038	tags=29%, list=13%, signal=25%	IL1B/IL6/IL1A/EGR1/LAMC1/PRNP/FYN/HSPA5/ELK1/MAP2K1
KEGG_CYTOSOLIC_DNA_SENSING_PATHWAY	KEGG_CYTOSOLIC_DNA_SENSING_PATHWAY	51	0.40060387812958	1.72751245623248	0.00496076133987759	0.0136047971827044	0.00731608086484106	2691	tags=27%, list=17%, signal=23%	IL1B/IL6/CCL4/IL33/NFKBIA/CXCL10/AIM2/POLR3G/TBK1/ZBP1/ADAR/RELA/NFKB1/POLR3F
KEGG_FC_GAMMA_R_MEDIATED_PHAGOCYTOSIS	KEGG_FC_GAMMA_R_MEDIATED_PHAGOCYTOSIS	87	0.352539081408194	1.69416499148798	0.00510179894351416	0.0136047971827044	0.00731608086484106	2315	tags=34%, list=15%, signal=29%	FCGR2A/LYN/ASAP1/FCGR2B/FCGR1A/WASF1/RAC2/PIK3CG/PRKCB/PIK3R3/PIKFYVE/PTPRC/HCK/LIMK1/DOCK2/PIK3R5/CFL2/SPHK1/VAV1/WASF3/PIK3CD/PLA2G4A/AMPH/PLCG2/AKT3/WAS/MAP2K1/INPP5D/PIK3CA/RPS6KB1
KEGG_TYROSINE_METABOLISM	KEGG_TYROSINE_METABOLISM	40	-0.429446	-1.71446	0.00609860571724379	0.0160306207424694	0.00862058552512657	3515	tags=45%, list=23%, signal=35%	DCT/HEMK1/PNMT/ALDH3A1/FAH/TYR/ADH1A/ADH5/GSTZ1/DBH/GOT1/TAT/GOT2/DDC/ADH1C/ADH6/LCMT1/MAOA
KEGG_AMINOACYL_TRNA_BIOSYNTHESIS	KEGG_AMINOACYL_TRNA_BIOSYNTHESIS	22	-0.480743	-1.65421	0.00969370244008828	0.02477279512467	0.013321754815326	5663	tags=59%, list=37%, signal=37%	LARS2/VARS2/AARS2/DARS2/IARS2/WARS2/SARS2/FARSB/FARS2/TARS2/SEPSECS/PARS2/HARS2
KEGG_P53_SIGNALING_PATHWAY	KEGG_P53_SIGNALING_PATHWAY	65	0.351971991257685	1.60079673828688	0.00957258829960969	0.02477279512467	0.013321754815326	2351	tags=29%, list=15%, signal=25%	SERPINE1/PMAIP1/SERPINB5/SHISA5/TNFRSF10B/ATM/ZMAT3/CD82/GADD45B/CDKN2A/DDB2/CASP8/MDM2/CDK2/CCND1/RRM2/ATR/CCND2/SESN3
KEGG_PROSTATE_CANCER	KEGG_PROSTATE_CANCER	89	0.320006763634292	1.53872525536524	0.0109061322580559	0.027489429253182	0.014782645021734	2617	tags=31%, list=17%, signal=26%	CREB5/PDGFRB/PDGFRA/NFKBIA/PIK3CG/PIK3R3/LEF1/E2F3/CREB3L2/PIK3R5/FGFR1/PIK3CD/NKX3-1/AKT3/TCF7/HSP90AB1/CREB1/MDM2/CDK2/CCND1/GRB2/MAP2K1/RELA/PIK3CA/HSP90B1/PDGFB/RB1/NFKB1
KEGG_ACUTE_MYELOID_LEUKEMIA	KEGG_ACUTE_MYELOID_LEUKEMIA	57	0.361333321330396	1.5902760724182	0.0110750256417709	0.0275379015957546	0.0148087113844447	2788	tags=40%, list=18%, signal=33%	RUNX1/PIK3CG/PIK3R3/LEF1/STAT5B/PIK3R5/PIM2/SPI1/PIK3CD/AKT3/TCF7/STAT3/CCND1/GRB2/MAP2K1/RELA/PIK3CA/RPS6KB1/MYC/STAT5A/NFKB1/PIM1/RUNX1T1
KEGG_PHENYLALANINE_METABOLISM	KEGG_PHENYLALANINE_METABOLISM	17	-0.5335	-1.69702	0.0114357149685076	0.0280556207227388	0.0150871186952943	868	tags=35%, list=6%, signal=33%	GOT1/TAT/GOT2/DDC/PRDX6/MAOA
KEGG_LINOLEIC_ACID_METABOLISM	KEGG_LINOLEIC_ACID_METABOLISM	25	-0.46401	-1.63889	0.0142980282061181	0.0346162788148122	0.0186151613763864	3782	tags=68%, list=25%, signal=51%	PLA2G2F/CYP2C19/PLA2G2E/PLA2G5/PLA2G1B/PLA2G12A/CYP1A2/AKR1B10/PLA2G6/CYP2C8/CYP3A5/CYP3A7/PLA2G12B/CYP3A4/PLA2G10/CYP3A43/CYP2J2
KEGG_GLYCEROPHOSPHOLIPID_METABOLISM	KEGG_GLYCEROPHOSPHOLIPID_METABOLISM	66	-0.34125	-1.54219	0.0168017176708671	0.0401495591096046	0.0215907240063091	3863	tags=41%, list=25%, signal=31%	AGPAT3/PLA2G5/PLA2G1B/PLA2G12A/DGKH/CHAT/GPD2/LPCAT4/ETNK1/PCYT1B/CDIPT/GNPAT/PLA2G6/PLA2G15/DGKD/CHKA/PLA2G12B/AGPAT2/PLA2G10/LYPLA2/GPD1L/LPCAT3/PCYT2/MBOAT1/PLD1/DGKQ/CDS1
KEGG_PANCREATIC_CANCER	KEGG_PANCREATIC_CANCER	69	0.330826316494746	1.52138463998504	0.0183284824879314	0.0432364202279407	0.0232507065298995	2617	tags=33%, list=17%, signal=28%	TGFB3/VEGFC/RAC2/PIK3CG/ARHGEF6/PIK3R3/E2F3/TGFBR1/PIK3R5/TGFBR2/STAT1/TGFB1/PIK3CD/JAK1/CDKN2A/AKT3/STAT3/CCND1/MAP2K1/RELA/PIK3CA/RB1/NFKB1
