# Supplementary material for: Identification and Analysis of Biomarkers Associated With Lipid Metabolism and Ferroptosis in Ulcerative Colitis
Source: J Immunol Res. 2026 May 13;2026:9283449. doi: 10.1155/jimr/9283449 (PMC13169151; doi:10.1155/jimr/9283449)
Supplement: Supplementary file 1 — Supporting Information Table S1: 882 LMRG functional groups. Table S2: 88 FRGs. Table S3–S4: GO and KEGG enrichment pathways of candidate genes. Table S5–S6: GSEA enrichment pathways of ACSL4 and PTGS2. Table S7: Correlation p‐values and coefficients between biomarkers and differential immune cells. Table S8: miRNA–lncRNA pairs associated with biomarkers. Table S9: Drugs related to UC and biomarkers. Table S10: Ct value and RQ value of ACSL4. Table S11: Ct value and RQ value of PTGS2. [file JIMR-2026-9283449-s001.zip › Table S7-Correlation P-values and coefficients between biomarkers and differential immune cells.xlsx]

## Sheet: Table S7-Correlation P-values a
	cell	Type	correlation	p
1	Activated B cell	ACSL4	0.575929996881598	6.97876897786893e-11
2	Activated CD4 T cell	ACSL4	0.760559891586873	1.32182556117257e-21
3	Activated CD8 T cell	ACSL4	0.539985281054818	1.62884005531971e-09
4	Activated dendritic cell	ACSL4	0.821450602216841	1.30942543452234e-27
5	CD56bright natural killer cell	ACSL4	0.276192222776091	0.00381122771540198
6	CD56dim natural killer cell	ACSL4	-0.462442	4.69040843271315e-07
7	Central memory CD4 T cell	ACSL4	0.71680794156448	2.68955790569633e-18
8	Central memory CD8 T cell	ACSL4	0.2605110666004	0.00646933363114617
9	Effector memory CD4 T cell	ACSL4	0.798090824001292	4.59445993241298e-25
10	Effector memory CD8 T cell	ACSL4	0.758659289729613	1.90261288856031e-21
11	Eosinophil	ACSL4	0.746336339843066	1.86488346384051e-20
12	Gamma delta T cell	ACSL4	0.638597460626247	1.04217661340231e-13
13	Immature B cell	ACSL4	0.649810535242765	2.76824157178195e-14
14	Immature dendritic cell	ACSL4	0.798476660468555	4.19702696958864e-25
15	Macrophage	ACSL4	0.769586559555565	2.23562400698658e-22
16	Mast cell	ACSL4	0.821998394732091	1.12977892418084e-27
17	MDSC	ACSL4	0.753786318050472	4.76781210197333e-21
18	Memory B cell	ACSL4	0.114955450178597	0.23614285345385
19	Monocyte	ACSL4	0.646642865480664	4.04830373045688e-14
20	Natural killer cell	ACSL4	0.723486246837359	9.24369556556695e-19
21	Natural killer T cell	ACSL4	0.891682366085122	2.81211781227884e-38
22	Neutrophil	ACSL4	0.786477622677983	6.40474909139888e-24
23	Plasmacytoid dendritic cell	ACSL4	0.707700295571795	1.09954756886379e-17
24	Regulatory T cell	ACSL4	0.866845929784985	8.10094072708797e-34
25	T follicular helper cell	ACSL4	0.812114312391703	1.50243556641342e-26
26	Type 1 T helper cell	ACSL4	0.826223542219284	3.55789935923331e-28
27	Type 17 T helper cell	ACSL4	-0.248812	0.00941477847958702
28	Type 2 T helper cell	ACSL4	0.875181902843144	3.30335330009451e-35
29	Activated B cell	PTGS2	0.510360398982537	1.67630152921789e-08
30	Activated CD4 T cell	PTGS2	0.726914173025808	5.27796041534127e-19
31	Activated CD8 T cell	PTGS2	0.513227966884831	1.35062057338755e-08
32	Activated dendritic cell	PTGS2	0.767241132927492	3.57497182013596e-22
33	CD56bright natural killer cell	PTGS2	0.25224118056151	0.00844864615120401
34	CD56dim natural killer cell	PTGS2	-0.411043	9.91933895172438e-06
35	Central memory CD4 T cell	PTGS2	0.631855726085341	2.25360391813372e-13
36	Central memory CD8 T cell	PTGS2	0.269522802404565	0.00479088074220805
37	Effector memory CD4 T cell	PTGS2	0.712061886116589	5.64033118451907e-18
38	Effector memory CD8 T cell	PTGS2	0.700953633046577	3.01541603473796e-17
39	Eosinophil	PTGS2	0.811607457581907	1.70856298776358e-26
40	Gamma delta T cell	PTGS2	0.612649689902541	1.83536673357313e-12
41	Immature B cell	PTGS2	0.574094715482009	8.27318211186643e-11
42	Immature dendritic cell	PTGS2	0.774786361427877	7.73933035371627e-23
43	Macrophage	PTGS2	0.721703011422638	1.23315246288799e-18
44	Mast cell	PTGS2	0.798317566473273	4.35666184364745e-25
45	MDSC	PTGS2	0.701591928891937	2.74422638161373e-17
46	Memory B cell	PTGS2	0.140425085979403	0.147183431075672
47	Monocyte	PTGS2	0.610972972458011	2.18944809624566e-12
48	Natural killer cell	PTGS2	0.654558099212133	1.55283914569194e-14
49	Natural killer T cell	PTGS2	0.794392523364486	1.08291375718212e-24
50	Neutrophil	PTGS2	0.76361142073223	7.31338400923695e-22
51	Plasmacytoid dendritic cell	PTGS2	0.632065315765907	2.20083736532324e-13
52	Regulatory T cell	PTGS2	0.800156239580059	2.82422099410745e-25
53	T follicular helper cell	PTGS2	0.753836920174912	4.72306502081615e-21
54	Type 1 T helper cell	PTGS2	0.757714329265388	2.27746816657496e-21
55	Type 17 T helper cell	PTGS2	-0.167576	0.0830028974689759
56	Type 2 T helper cell	PTGS2	0.829298731982433	1.50444948678892e-28
