# Supplementary material for: Identification and Analysis of Biomarkers Associated With Lipid Metabolism and Ferroptosis in Ulcerative Colitis
Source: J Immunol Res. 2026 May 13;2026:9283449. doi: 10.1155/jimr/9283449 (PMC13169151; doi:10.1155/jimr/9283449)
Supplement: Supplementary file 1 — Supporting Information Table S1: 882 LMRG functional groups. Table S2: 88 FRGs. Table S3–S4: GO and KEGG enrichment pathways of candidate genes. Table S5–S6: GSEA enrichment pathways of ACSL4 and PTGS2. Table S7: Correlation p‐values and coefficients between biomarkers and differential immune cells. Table S8: miRNA–lncRNA pairs associated with biomarkers. Table S9: Drugs related to UC and biomarkers. Table S10: Ct value and RQ value of ACSL4. Table S11: Ct value and RQ value of PTGS2. [file JIMR-2026-9283449-s001.zip › Table S8-miRNA-lncRNA pairs associated with biomarkers.xlsx]

## Sheet: Table S8-miRNA-lncRNA pairs ass
mRNA	miRNA	lncRNA
PTGS2	hsa-miR-101-3p	AC004687.1
PTGS2	hsa-miR-101-3p	AC004687.1
PTGS2	hsa-miR-101-3p	MALAT1
PTGS2	hsa-miR-101-3p	MALAT1
ACSL4	hsa-miR-106a-5p	AC021078.1
ACSL4	hsa-miR-106a-5p	AC021078.1
ACSL4	hsa-miR-106b-5p	AC021078.1
ACSL4	hsa-miR-106b-5p	AC021078.1
ACSL4	hsa-miR-130a-3p	AC234582.1
ACSL4	hsa-miR-130a-3p	AC234582.1
ACSL4	hsa-miR-130a-3p	AC234582.1
ACSL4	hsa-miR-130a-3p	AC234582.1
ACSL4	hsa-miR-130a-3p	MIR17HG
ACSL4	hsa-miR-130a-3p	MIR17HG
ACSL4	hsa-miR-130a-3p	MIR17HG
ACSL4	hsa-miR-130a-3p	MIR17HG
ACSL4	hsa-miR-130a-3p	MIR17HG
ACSL4	hsa-miR-130a-3p	MIR17HG
ACSL4	hsa-miR-130a-3p	MIR17HG
ACSL4	hsa-miR-130a-3p	MIR17HG
ACSL4	hsa-miR-130b-3p	MIR17HG
ACSL4	hsa-miR-130b-3p	MIR17HG
ACSL4	hsa-miR-130b-3p	MIR17HG
ACSL4	hsa-miR-130b-3p	MIR17HG
ACSL4	hsa-miR-130b-3p	MIR17HG
ACSL4	hsa-miR-130b-3p	MIR17HG
ACSL4	hsa-miR-130b-3p	MIR17HG
ACSL4	hsa-miR-130b-3p	MIR17HG
ACSL4	hsa-miR-130b-3p	AC234582.1
ACSL4	hsa-miR-130b-3p	AC234582.1
ACSL4	hsa-miR-130b-3p	AC234582.1
ACSL4	hsa-miR-130b-3p	AC234582.1
ACSL4	hsa-miR-17-5p	AC021078.1
ACSL4	hsa-miR-17-5p	AC021078.1
ACSL4	hsa-miR-20a-5p	AC021078.1
ACSL4	hsa-miR-20a-5p	AC021078.1
ACSL4	hsa-miR-20b-5p	AC021078.1
ACSL4	hsa-miR-20b-5p	AC021078.1
ACSL4	hsa-miR-301a-3p	MIR17HG
ACSL4	hsa-miR-301a-3p	MIR17HG
ACSL4	hsa-miR-301a-3p	MIR17HG
ACSL4	hsa-miR-301a-3p	MIR17HG
ACSL4	hsa-miR-301a-3p	MIR17HG
ACSL4	hsa-miR-301a-3p	MIR17HG
ACSL4	hsa-miR-301a-3p	MIR17HG
ACSL4	hsa-miR-301a-3p	MIR17HG
ACSL4	hsa-miR-301a-3p	AC234582.1
ACSL4	hsa-miR-301a-3p	AC234582.1
ACSL4	hsa-miR-301a-3p	AC234582.1
ACSL4	hsa-miR-301a-3p	AC234582.1
ACSL4	hsa-miR-301b-3p	AC234582.1
ACSL4	hsa-miR-301b-3p	AC234582.1
ACSL4	hsa-miR-301b-3p	AC234582.1
ACSL4	hsa-miR-301b-3p	AC234582.1
ACSL4	hsa-miR-301b-3p	MIR17HG
ACSL4	hsa-miR-301b-3p	MIR17HG
ACSL4	hsa-miR-301b-3p	MIR17HG
ACSL4	hsa-miR-301b-3p	MIR17HG
ACSL4	hsa-miR-301b-3p	MIR17HG
ACSL4	hsa-miR-301b-3p	MIR17HG
ACSL4	hsa-miR-301b-3p	MIR17HG
ACSL4	hsa-miR-301b-3p	MIR17HG
ACSL4	hsa-miR-3163	NORAD
PTGS2	hsa-miR-3163	NORAD
PTGS2	hsa-miR-3163	NORAD
ACSL4	hsa-miR-3163	NORAD
ACSL4	hsa-miR-3666	MIR17HG
ACSL4	hsa-miR-3666	MIR17HG
ACSL4	hsa-miR-3666	MIR17HG
ACSL4	hsa-miR-3666	MIR17HG
ACSL4	hsa-miR-3666	AC234582.1
ACSL4	hsa-miR-3666	AC234582.1
ACSL4	hsa-miR-3666	AC234582.1
ACSL4	hsa-miR-3666	AC234582.1
ACSL4	hsa-miR-3666	MIR17HG
ACSL4	hsa-miR-3666	MIR17HG
ACSL4	hsa-miR-3666	MIR17HG
ACSL4	hsa-miR-3666	MIR17HG
ACSL4	hsa-miR-372-3p	MIR17HG
ACSL4	hsa-miR-372-3p	MIR17HG
ACSL4	hsa-miR-4295	MIR17HG
ACSL4	hsa-miR-4295	MIR17HG
ACSL4	hsa-miR-4295	MIR17HG
ACSL4	hsa-miR-4295	MIR17HG
ACSL4	hsa-miR-4295	AC234582.1
ACSL4	hsa-miR-4295	AC234582.1
ACSL4	hsa-miR-4295	AC234582.1
ACSL4	hsa-miR-4295	AC234582.1
ACSL4	hsa-miR-4295	MIR17HG
ACSL4	hsa-miR-4295	MIR17HG
ACSL4	hsa-miR-4295	MIR17HG
ACSL4	hsa-miR-4295	MIR17HG
ACSL4	hsa-miR-454-3p	AC234582.1
ACSL4	hsa-miR-454-3p	AC234582.1
ACSL4	hsa-miR-454-3p	AC234582.1
ACSL4	hsa-miR-454-3p	AC234582.1
ACSL4	hsa-miR-454-3p	MIR17HG
ACSL4	hsa-miR-454-3p	MIR17HG
ACSL4	hsa-miR-454-3p	MIR17HG
ACSL4	hsa-miR-454-3p	MIR17HG
ACSL4	hsa-miR-454-3p	MIR17HG
ACSL4	hsa-miR-454-3p	MIR17HG
ACSL4	hsa-miR-454-3p	MIR17HG
ACSL4	hsa-miR-454-3p	MIR17HG
ACSL4	hsa-miR-503-5p	MALAT1
ACSL4	hsa-miR-503-5p	MALAT1
ACSL4	hsa-miR-519a-3p	AC021078.1
ACSL4	hsa-miR-519a-3p	AC021078.1
ACSL4	hsa-miR-519a-3p	MIR17HG
ACSL4	hsa-miR-519a-3p	MIR17HG
ACSL4	hsa-miR-519a-3p	AC010542.4
ACSL4	hsa-miR-519a-3p	AC010542.4
ACSL4	hsa-miR-519b-3p	AC021078.1
ACSL4	hsa-miR-519b-3p	AC021078.1
ACSL4	hsa-miR-519b-3p	AC021078.1
ACSL4	hsa-miR-519b-3p	AC021078.1
ACSL4	hsa-miR-519b-3p	AC010542.4
ACSL4	hsa-miR-519b-3p	AC010542.4
ACSL4	hsa-miR-519b-3p	MIR17HG
ACSL4	hsa-miR-519b-3p	MIR17HG
ACSL4	hsa-miR-519c-3p	AC010542.4
ACSL4	hsa-miR-519c-3p	AC010542.4
ACSL4	hsa-miR-519c-3p	AC021078.1
ACSL4	hsa-miR-519c-3p	AC021078.1
ACSL4	hsa-miR-519c-3p	AC021078.1
ACSL4	hsa-miR-519c-3p	AC021078.1
ACSL4	hsa-miR-519c-3p	MIR17HG
ACSL4	hsa-miR-519c-3p	MIR17HG
ACSL4	hsa-miR-519d-3p	AC021078.1
ACSL4	hsa-miR-519d-3p	AC021078.1
ACSL4	hsa-miR-520a-3p	MIR17HG
ACSL4	hsa-miR-520a-3p	MIR17HG
ACSL4	hsa-miR-520c-3p	MIR17HG
ACSL4	hsa-miR-520c-3p	MIR17HG
ACSL4	hsa-miR-520d-3p	MIR17HG
ACSL4	hsa-miR-520d-3p	MIR17HG
ACSL4	hsa-miR-526b-3p	AC021078.1
ACSL4	hsa-miR-526b-3p	AC021078.1
PTGS2	hsa-miR-576-5p	MALAT1
PTGS2	hsa-miR-576-5p	MALAT1
ACSL4	hsa-miR-93-5p	AC021078.1
ACSL4	hsa-miR-93-5p	AC021078.1
