# Supplementary material for: Identification and Analysis of Biomarkers Associated With Lipid Metabolism and Ferroptosis in Ulcerative Colitis
Source: J Immunol Res. 2026 May 13;2026:9283449. doi: 10.1155/jimr/9283449 (PMC13169151; doi:10.1155/jimr/9283449)
Supplement: Supplementary file 1 — Supporting Information Table S1: 882 LMRG functional groups. Table S2: 88 FRGs. Table S3–S4: GO and KEGG enrichment pathways of candidate genes. Table S5–S6: GSEA enrichment pathways of ACSL4 and PTGS2. Table S7: Correlation p‐values and coefficients between biomarkers and differential immune cells. Table S8: miRNA–lncRNA pairs associated with biomarkers. Table S9: Drugs related to UC and biomarkers. Table S10: Ct value and RQ value of ACSL4. Table S11: Ct value and RQ value of PTGS2. [file JIMR-2026-9283449-s001.zip › Table S9-Drugs related to UC and biomarkers.xlsx]

## Sheet: Table S9-Drugs related to UC an
	drug	gene	gene.score	disease	UC.score
1	ACECLOFENAC	PTGS2	0.159114	Colitis Ulcerative	7.13
2	ACETAMINOPHEN	PTGS2	0.027539	Colitis Ulcerative	25.88
3	AMINOSALICYLIC ACID	PTGS2	0.238671	Colitis Ulcerative	7.44
4	ASPIRIN	PTGS2	0.0135416	Colitis Ulcerative	30.96
5	BALSALAZIDE	PTGS2	0.119336	Colitis Ulcerative	4.17
6	BROMFENAC	PTGS2	0.318228	Colitis Ulcerative	7.43
7	CAPECITABINE	PTGS2	0.0176794	Colitis Ulcerative	8.83
8	CELECOXIB	PTGS2	0.0284981	Colitis Ulcerative	34.56
9	CURCUMIN	PTGS2	0.0216974	Colitis Ulcerative	31.06
10	CYCLOSPORINE	PTGS2	0.0109734	Colitis Ulcerative	24.19
11	DIFLUNISAL	PTGS2	0.381874	Colitis Ulcerative	5.97
12	ETODOLAC	PTGS2	0.716014	Colitis Ulcerative	12.62
13	FENOPROFEN	PTGS2	0.190937	Colitis Ulcerative	5.82
14	FLUFENAMIC ACID	PTGS2	0.0125616	Colitis Ulcerative	5.43
15	FLURBIPROFEN	PTGS2	0.298339	Colitis Ulcerative	17.87
16	GLAFENINE	PTGS2	0.0681918	Colitis Ulcerative	6.01
17	HYDROXYCHLOROQUINE	PTGS2	0.0530381	Colitis Ulcerative	25.95
18	IBUFENAC	PTGS2	0.159114	Colitis Ulcerative	4.62
19	INDOMETHACIN	PTGS2	0.107402	Colitis Ulcerative	17.82
20	INDOPROFEN	PTGS2	0.0397785	Colitis Ulcerative	11.75
21	KETOPROFEN	PTGS2	0.272767	Colitis Ulcerative	18.57
22	LOXOPROFEN	PTGS2	0.238671	Colitis Ulcerative	3.72
23	LUMIRACOXIB	PTGS2	0.477342	Colitis Ulcerative	20.02
24	MEFENAMIC ACID	PTGS2	0.136384	Colitis Ulcerative	4.66
25	MELOXICAM	PTGS2	0.358007	Colitis Ulcerative	7.53
26	MESALAMINE	PTGS2	0.0650922	Colitis Ulcerative	33.83
27	NIMESULIDE	PTGS2	0.0681918	Colitis Ulcerative	10.71
28	OXALIPLATIN	PTGS2	0.023285	Colitis Ulcerative	16.84
29	OXAPROZIN	PTGS2	0.238671	Colitis Ulcerative	7.64
30	PHENYLBUTAZONE	PTGS2	0.136384	Colitis Ulcerative	7.09
31	PIRPROFEN	PTGS2	0.238671	Colitis Ulcerative	7.12
32	RALOXIFENE HYDROCHLORIDE	PTGS2	0.0190937	Colitis Ulcerative	29.23
33	RESERPINE	PTGS2	0.0367187	Colitis Ulcerative	7.87
34	ROFECOXIB	PTGS2	0.318228	Colitis Ulcerative	20.6
35	SALICYLIC ACID	PTGS2	0.318228	Colitis Ulcerative	29.06
36	SULFASALAZINE	PTGS2	0.0397785	Colitis Ulcerative	44.88
37	SULINDAC	PTGS2	0.0681918	Colitis Ulcerative	12.21
38	SULINDAC SULFIDE	PTGS2	0.238671	Colitis Ulcerative	12.61
39	THALIDOMIDE	PTGS2	0.0129011	Colitis Ulcerative	29.84
40	URSOLIC ACID	PTGS2	0.0795571	Colitis Ulcerative	20.38
41	VALDECOXIB	PTGS2	0.954685	Colitis Ulcerative	2.98
