# Supplementary material for: Identification and Analysis of Biomarkers Associated With Lipid Metabolism and Ferroptosis in Ulcerative Colitis
Source: J Immunol Res. 2026 May 13;2026:9283449. doi: 10.1155/jimr/9283449 (PMC13169151; doi:10.1155/jimr/9283449)
Supplement: Supplementary file 1 — Supporting Information Table S1: 882 LMRG functional groups. Table S2: 88 FRGs. Table S3–S4: GO and KEGG enrichment pathways of candidate genes. Table S5–S6: GSEA enrichment pathways of ACSL4 and PTGS2. Table S7: Correlation p‐values and coefficients between biomarkers and differential immune cells. Table S8: miRNA–lncRNA pairs associated with biomarkers. Table S9: Drugs related to UC and biomarkers. Table S10: Ct value and RQ value of ACSL4. Table S11: Ct value and RQ value of PTGS2. [file JIMR-2026-9283449-s001.zip › Table S10 Ct value and RQ value of ACSL4.xlsx]

## Sheet: Sheet1
SAMPLE	the average Ct value of the target gene	the average Ct value of the housekeeping gene	2-△△ct
CONTROL 1	33.5168	23.8383	1
CONTROL 2	32.7984	22.8651	0.838146
CONTROL 3	34.8353	21.0393	0.0576114
CONTROL 4	33.7519	17.488	0.0104139
CONTROL 5	33.7477	23.6733	0.760041
UC 1	32.2715	23.5236	1.90611
UC 2	33.1551	21.6712	0.28611
UC 3	32.8624	24.3049	2.17498
UC 4	33.8791	24.9114	1.63676
UC 5	35.5828	24.0245	0.271722
UC 6	26.4675	16.9196	1.09479
UC 7	26.9051	17.2921	1.04652
UC 8	25.1448	16.707	2.36302
UC 9	25.2107	16.5285	1.99498
UC 10	27.29	16.4141	0.436068
